# Supplementary material for: Integrative analysis of mRNA and miRNA expression profiles and somatic variants in oxysterol signaling in early‐stage luminal breast cancer
Source: Mol Oncol. 2023 Aug 18;17(10):2074–89. doi: 10.1002/1878-0261.13495 (PMC10552891; doi:10.1002/1878-0261.13495)
Supplement: Supplementary file 2 — Table S1. Full list of oxysterol‐related genes studied by targeted DNA sequencing. Table S2. Clinical characteristics of the patients. Table S3. multiMiR databases used in the study. Table S4. miRNA‐miRNA interactions with strong correlation (r ≥ 0.8) and FDR adj. p ≤ 0.05 in the original cohort, compared with values for the same interactions from validation analyses. Table S5. Largest miRNA‐miRNA correlation coefficient (Spearman) differences between patients separated by the molecular subtype, menopause status, and progesterone receptor status. Table S6. mRNA‐mRNA interactions with FDR adj. p ≤ 0.05 in the original cohort, compared with values for the same interactions from validation analyses (FDR adj. p ≤ 0.05). Table S7. Largest mRNA‐mRNA correlation coefficient (Spearman) differences between patients separated by the molecular subtype, menopause status, and progesterone receptor status. Table S8. mRNA‐miRNA interactions with FDR adj. p ≤ 0.05 in the original cohort, compared with values for the same interactions from validation analyses (FDR adj. p ≤ 0.05). Table S9. Largest mRNA‐miRNA correlation coefficient (Spearman) differences between patients separated by the molecular subtype, menopause status, and progesterone receptor status. Table S10. miRNAs whose expression above median associated with survival in the study cohort. Table S11. Cohorts considered for DIABLO modeling. Table S12. Minimal discriminatory mRNA‐miRNA signatures of the DIABLO models on the TCGA‐HS cohort. [file MOL2-17-2074-s001.xlsx]

## Sheet: Title, contents
Integrative analysis of mRNA-miRNA expression profiles and somatic variants in oxysterol signaling in early-stage luminal breast cancer
Petr Holý1,2,3, Veronika Brynychová1,3, Karolína Šeborová1,3, Vojtěch Haničinec3, Renata Koževnikovová4, Markéta Trnková5, David Vrána6, Jiří Gatěk7, Kateřina Kopečková8, Marcela Mrhalová9, and Pavel Souček1,3*
Supplementary Tables
Contents
Table S1	Full list of oxysterol-related genes studied by targeted DNA sequencing
Table S2	Clinical characteristics of the patients
Table S3	multiMiR databases used in the study
Table S4	miRNA-miRNA interactions with strong correlation (r ≥ 0.8) and FDR adj. p ≤ 0.05 in the original cohort, compared with values for the same interactions from validation analyses
Table S5	The largest miRNA-miRNA correlation coefficient (Spearman) differences between patients separated by the molecular subtype, menopause status, and progesterone receptor status
Table S6	mRNA-mRNA interactions with FDR adj. p ≤ 0.05 in the original cohort, compared with values for the same interactions from validation analyses (FDR adj. p ≤ 0.05)
Table S7	The largest mRNA-mRNA correlation coefficient (Spearman) differences between patients separated by the molecular subtype, menopause status, and progesterone receptor status
Table S8	mRNA-miRNA interactions with FDR adj. p ≤ 0.05 in the original cohort, compared with values for the same interactions from validation analyses (FDR adj. p ≤ 0.05)
Table S9	The largest mRNA-miRNA correlation coefficient (Spearman) differences between patients separated by the molecular subtype, menopause status, and progesterone receptor status
Table S10	miRNAs whose expression above median associated with survival in the study cohort
Table S11	Cohorts considered for DIABLO modeling
Table S12	Minimal discriminatory mRNA-miRNA signatures of the DIABLO models on the TCGA-HS cohort

## Sheet: Table S1
Table S1: Full list of oxysterol-related genes studied by targeted DNA sequencing
Metabolism of oxysterols	Receptors and their modulators	Sterol homeostasis and transport
CEL	AHR	ABCA1
CYP11A1	AHRR	ABCA10
CYP27A1	ARNT	ABCA12
CYP39A1	ESR1	ABCA2
CYP3A4	ESR2	ABCA3
CYP3A5	GPR17	ABCA4
CYP46A1	GPR183	ABCA5
CYP51A1	NCOA1	ABCA6
CYP7A1	NCOA2	ABCA7
CYP7B1	NCOA3	ABCA8
CYP8B1	NCOA4	ABCA9
HSD11B1	NCOA5	ABCB1
HSD17B7	NCOA6	ABCC1
HSD3B7	NCOA7	ABCG1
CH25H	NCOR1	ABCG2
LCAT	NCOR2	ABCG4
SC5D	NFE2L1	ABCG5
SOAT1	NR0B1	ABCG8
SOAT2	NR0B2	DHCR24
SULT2A1	NR1H2	DHCR7
SULT2B1	NR1H3	EBP
	NR1H4	ERLIN1
	NR1I2	ERLIN2
	NRF1	HMGCR
	NRIP1	HMGCS1
	PPARG	HMGCS2
	PPARGC1A	INSIG1
	PPARGC1B	INSIG2
	PPRC1	LDLR
	RORA	MBTPS1
	RORB	MBTPS2
	RORC	MSMO1
	RXRA	NPC1
	RXRB	NPC2
	RXRG	OSBP
	SMO	OSBP2
		OSBPL10
		OSBPL11
		OSBPL1A
		OSBPL2
		OSBPL3
		OSBPL5
		OSBPL6
		OSBPL7
		OSBPL8
		OSBPL9
		SCAP
		SREBF1
		SREBF2
		STAR
		STARD4
		STARD5
		STARD6
		SULT1B1
		TM7SF2
		UGT1A8

## Sheet: Table S2
Table S2: Clinical characteristics of the patients
		Subcohorts
	Total	DNA-seq	miRNA array1	mRNA-seq	Overlap of miRNA-mRNA
Age at diagnosis
(Years, mean ± SD)	57.5 ± 11.0	57.4 ± 10.4	56.4 ± 10.9	56.9 ± 10.8	55.7 ± 9.7
Number of patients	162	99	123	67	56
	Total	DNA-seq	miRNA array1	mRNA-seq	Overlap of miRNA-mRNA
	N (%)	N	N	N	N
Menopausal status
Pre-	42 (26)	24	36	19	17
Post-/Peri-	118 (73)	74	85	47	38
Unknown	2 (1)	1	2	1	1
Histological tumor type
Invasive ductal carcinoma (IDC)2	132 (81)	79	104	59	50
Other (without IDC component)	30 (19)	20	19	8	6
Intrinsic tumor subtype (by IHC)
Luminal A	46 (28)	33	28	16	13
Luminal B	94 (58)	45	79	32	28
Luminal (not determined further)3	22 (14)	21	16	19	15
TNM stage (AJCC 2017)
I (plus one stage 0)	88 (54)	62	56	34	26
II	70 (44)	36	66	31	29
Uncertain but stage I or II	2 (1)	1	1	2	1
IIIA	1 (<1)	1	0	1	0
IIIB	1 (<1)	0	1	0	0
Histological grade (G)
G1	44 (27)	34	29	19	17
G2	96 (59)	58	74	43	34
G3	21 (13)	7	19	5	5
Unknown	1 (1)	0	1	0	0
Estrogen receptor expression status
Positive	162 (100)	99	123	67	56
Negative	0 (0)	0	0	0	0
Progesterone receptor expression status
Positive	134 (83)	86	98	54	46
Negative	28 (17)	13	25	13	10
ERBB2/HER2 status
Positive	24 (15)	5	24	3	3
Negative	138 (85)	94	99	64	53
Ki-67 status
Positive	69 (43)	33	58	19	19
Negative	60 (37)	38	41	21	17
Unknown	33 (20)	28	24	0	20
Adjuvant chemotherapy
Yes	101 (62)	39	101	38	38
No	61 (38)	60	22	29	18
Adjuvant hormonal therapy
Yes	158 (98)	98	119	66	55
No	4 (2)	1	4	1	1
Tamoxifen administered
Yes	123 (76)	90	84	57	46
No	39 (24)	9	39	10	10
Aromatase inhibitors administered
Yes	72 (44)	34	64	29	26
No	90 (56)	65	59	38	30
Radiotherapy
Yes	120 (74)	65	95	40	37
No	40 (25)	32	27	26	18
Unknown	2 (1)	2	1	1	1
Footnotes:
1. Original cohort of 125 after removing 2 outliers by 3D PCA;
2. IDC component pure or mixed;
3. For these patients the Ki-67 status was not available and therefore
the division into A or B subtype was not performed except where subtype
was evident from another receptor status (ERBB2/HER2 or progesterone receptor (PR)[17].

## Sheet: Table S3
Table S3: multiMiR databases used in the study
Database name	Database version	Date	URL
DIANA-microT	5	Sept, 2013	http://diana.imis.athena-innovation.gr/DianaTools/index.php?r=microT_CDS/index
EIMMo	5	Jan, 2011	http://www.mirz.unibas.ch/miRNAtargetPredictionBulk.php
MicroCosm	5	Sept, 2009	http://www.ebi.ac.uk/enright-srv/microcosm/cgi-bin/targets/v5/download.pl
miRanda	N/A	Aug, 2010	http://www.microrna.org/microrna/getDownloads.do
miRDB	6	June, 2019	http://mirdb.org
miRecords	4	Apr 27, 2013	http://mirecords.biolead.org/download.php
miRTarBase	7.0	Sept, 2017	http://mirtarbase.mbc.nctu.edu.tw/php/download.php
PicTar	2	Dec 21, 2012	http://dorina.mdc-berlin.de
PITA	6	Aug 31, 2008	http://genie.weizmann.ac.il/pubs/mir07/mir07_data.html
TarBase	8	2018	http://carolina.imis.athena-innovation.gr/diana_tools/web/index.php?r=tarbasev8%2Findex
TargetScan	7.2	March, 2018	http://www.targetscan.org/cgi-bin/targetscan/data_download.cgi?db=vert_61

## Sheet: Table S4
Table S4: miRNA-miRNA interactio with strong correlation (r ≥ 0.8) and FDR adj. p ≤ 0.05 in the original cohort, compared with values for the same interactioNA from validation analyses (FDR adj. p ≤ 0.05)
*NA - Interaction either not found (miRNA not expressed) or not passed the adj. p-value cutoff
		Original cohort			Validation cohort TCGA-GA			Validation cohort TCGA-HS
miRNA 1	miRNA 2	Spearman correlation coefficient	p-value	FDR-adjusted p-value	Spearman correlation coefficient	p-value	FDR-adjusted p-value	Spearman correlation coefficient	p-value	FDR-adjusted p-value
hsa-let-7c	hsa-let-7b-5p	0.89131	2.19912e-43	4.10502e-41	0.292956	0.000196534	0.00169767	0.189578	0.000226489	0.00118404
hsa-let-7f-5p	hsa-let-7a-5p	0.838948	9.17051e-34	1.25694e-31	0.535593	4.91653e-13	2.89119e-11	0.704337	2.54135e-57	4.49025e-55
hsa-miR-107	hsa-miR-103a-3p	0.896725	1.18033e-44	2.26809e-42	0.416146	5.94203e-08	1.32443e-06	0.459554	6.1186e-21	2.04426e-19
hsa-miR-1225-5p	hsa-miR-1207-5p	0.891299	2.21217e-43	4.10981e-41	NA	NA	NA	NA	NA	NA
hsa-miR-1234-5p	hsa-miR-1225-5p	0.864734	5.3801e-38	8.75103e-36	NA	NA	NA	NA	NA	NA
hsa-miR-1234-5p	hsa-miR-1207-5p	0.847623	4.23529e-35	6.12633e-33	NA	NA	NA	NA	NA	NA
hsa-miR-1249	hsa-miR-1228-3p	0.805226	3.08087e-29	3.36406e-27	0.229454	0.00384329	0.020916	0.241659	2.26658e-06	1.66224e-05
hsa-miR-125b-5p	hsa-miR-100-5p	0.940365	1.66161e-58	4.12247e-56	0.751828	7.79431e-30	1.40687e-27	0.740084	4.47888e-66	8.4863e-64
hsa-miR-127-3p	hsa-miR-125b-5p	0.822139	2.17804e-31	2.65979e-29	0.670771	7.21632e-22	1.06572e-19	0.633452	2.39326e-43	2.82483e-41
hsa-miR-134	hsa-miR-1207-5p	0.864069	7.08866e-38	1.14352e-35	NA	NA	NA	NA	NA	NA
hsa-miR-142-5p	hsa-miR-142-3p	0.936664	5.67875e-57	1.40005e-54	0.799568	3.79927e-36	7.53822e-34	0.751072	4.61518e-69	8.92062e-67
hsa-miR-145-5p	hsa-miR-143-3p	0.869475	7.20747e-39	1.21781e-36	NA	NA	NA	0.220974	1.61371e-05	0.000103715
hsa-miR-146a-5p	hsa-miR-142-3p	0.851544	9.90062e-36	1.47568e-33	0.699821	2.0485e-24	3.32779e-22	0.609017	2.46329e-39	2.5157e-37
hsa-miR-146a-5p	hsa-miR-142-5p	0.813822	2.64848e-30	3.06255e-28	0.542787	2.07938e-13	1.30865e-11	0.799479	2.35445e-84	5.02283e-82
hsa-miR-150-5p	hsa-miR-142-3p	0.833907	5.04213e-33	6.72284e-31	0.646906	5.55638e-20	7.48298e-18	0.617973	9.1552e-41	9.9498e-39
hsa-miR-150-5p	hsa-miR-142-5p	0.831372	1.16285e-32	1.5144e-30	0.720632	1.95135e-26	3.35891e-24	0.812416	3.60164e-89	7.79903e-87
hsa-miR-150-5p	hsa-miR-146a-5p	0.812885	3.48192e-30	4.00267e-28	0.508109	1.09868e-11	5.18272e-10	0.756717	1.16906e-70	2.33812e-68
hsa-miR-151b	hsa-miR-151a-5p	0.881831	2.58189e-41	4.68565e-39	0.32061	4.24497e-05	0.000447658	0.400286	7.98022e-16	1.76521e-14
hsa-miR-155-5p	hsa-miR-142-3p	0.888676	8.6319e-43	1.59609e-40	0.710548	1.95886e-25	3.28482e-23	0.633759	2.11979e-43	2.51234e-41
hsa-miR-155-5p	hsa-miR-146a-5p	0.841802	3.40299e-34	4.76419e-32	0.838346	1.09682e-42	2.24476e-40	0.799311	2.70482e-84	5.72785e-82
hsa-miR-155-5p	hsa-miR-142-5p	0.82968	2.01596e-32	2.56576e-30	0.526213	1.46504e-12	7.99984e-11	0.779006	2.0503e-77	4.27888e-75
hsa-miR-181b-5p	hsa-miR-181a-5p	0.919502	6.73736e-51	1.47544e-48	0.889261	1.59344e-54	3.45139e-52	0.911675	9.35861e-146	2.20925e-143
hsa-miR-1915-3p	hsa-miR-1207-5p	0.828116	3.33332e-32	4.21504e-30	NA	NA	NA	NA	NA	NA
hsa-miR-195-5p	hsa-miR-100-5p	0.846933	5.44639e-35	7.82046e-33	0.255962	0.00121372	0.00808896	0.414667	5.64839e-17	1.3821e-15
hsa-miR-195-5p	hsa-miR-125b-5p	0.805136	3.15883e-29	3.43961e-27	NA	NA	NA	0.36611	2.63329e-13	4.57688e-12
hsa-miR-199a-3p	hsa-miR-127-3p	0.853941	3.9873e-36	6.03483e-34	0.636403	3.33371e-19	4.08711e-17	0.617714	1.00863e-40	1.09205e-38
hsa-miR-199a-3p	hsa-miR-125b-5p	0.83859	1.03696e-33	1.41633e-31	0.654928	1.3478e-20	1.89362e-18	0.743752	4.68829e-67	9.00152e-65
hsa-miR-199a-3p	hsa-miR-100-5p	0.814182	2.38286e-30	2.76355e-28	0.499476	2.75641e-11	1.20614e-09	0.495047	1.61697e-24	7.08809e-23
hsa-miR-199a-5p	hsa-miR-199a-3p	0.934267	4.99867e-56	1.21707e-53	0.375759	1.23749e-06	2.01787e-05	0.684037	6.51296e-53	1.04207e-50
hsa-miR-199a-5p	hsa-miR-127-3p	0.915627	1.02884e-49	2.1683e-47	0.451066	3.05597e-09	9.05711e-08	0.554748	1.44282e-31	1.00858e-29
hsa-miR-199a-5p	hsa-miR-125b-5p	0.83552	2.94057e-33	3.94762e-31	0.557585	3.31618e-14	2.38765e-12	0.769109	2.54563e-74	5.19959e-72
hsa-miR-199a-5p	hsa-miR-100-5p	0.810687	6.57528e-30	7.38541e-28	0.25349	0.00135849	0.00886294	0.532714	8.41707e-29	4.98789e-27
hsa-miR-199a-5p	hsa-miR-152	0.802213	7.07311e-29	7.57557e-27	NA	NA	NA	0.403659	4.33797e-16	9.82183e-15
hsa-miR-199b-5p	hsa-miR-199a-5p	0.914438	2.31372e-49	4.85016e-47	0.93914	8.09826e-74	1.81457e-71	0.926099	1.47488e-159	3.51046e-157
hsa-miR-199b-5p	hsa-miR-199a-3p	0.904902	1.03266e-46	2.0759e-44	0.390696	4.21843e-07	7.71608e-06	0.608405	3.07298e-39	3.12727e-37
hsa-miR-199b-5p	hsa-miR-100-5p	0.877897	1.65673e-40	2.95198e-38	0.219299	0.00578863	0.0293462	0.551788	3.48905e-31	2.36992e-29
hsa-miR-199b-5p	hsa-miR-125b-5p	0.876174	3.66507e-40	6.41388e-38	0.580995	1.49883e-15	1.3117e-13	0.762305	2.78136e-72	5.64107e-70
hsa-miR-199b-5p	hsa-miR-127-3p	0.874227	8.86481e-40	1.52413e-37	0.399832	2.12682e-07	4.13156e-06	0.479242	7.13754e-23	2.74814e-21
hsa-miR-199b-5p	hsa-miR-143-3p	0.822755	1.80093e-31	2.21306e-29	NA	NA	NA	NA	NA	NA
hsa-miR-19a-3p	hsa-miR-17-5p	0.83383	5.17252e-33	6.87331e-31	0.854157	7.17627e-46	1.50424e-43	0.761122	6.19018e-72	1.24669e-69
hsa-miR-19b-3p	hsa-miR-19a-3p	0.870842	3.97762e-39	6.77925e-37	0.902353	1.56201e-58	3.47007e-56	0.825166	2.69248e-94	5.96487e-92
hsa-miR-19b-3p	hsa-miR-17-5p	0.822003	2.27146e-31	2.76525e-29	0.888947	1.95868e-54	4.20745e-52	0.75517	3.2333e-70	6.33463e-68
hsa-miR-200b-3p	hsa-miR-200a-3p	0.921526	1.53434e-51	3.39809e-49	0.894266	5.39923e-56	1.1793e-53	0.901867	1.16449e-137	2.72661e-135
hsa-miR-200c-3p	hsa-miR-141-3p	0.830613	1.4892e-32	1.90773e-30	0.689942	1.62627e-23	2.56181e-21	0.670555	3.53473e-50	5.27462e-48
hsa-miR-20a-5p	hsa-miR-17-5p	0.91936	7.45957e-51	1.62453e-48	0.897053	7.60623e-57	1.67543e-54	0.815246	2.83677e-90	6.18932e-88
hsa-miR-20a-5p	hsa-miR-19b-3p	0.861726	1.85255e-37	2.91646e-35	0.830584	3.02106e-41	6.13464e-39	0.614369	3.48806e-40	3.67971e-38
hsa-miR-20a-5p	hsa-miR-19a-3p	0.848989	2.56393e-35	3.76428e-33	0.742671	8.71259e-29	1.56178e-26	0.725908	1.94297e-62	3.61017e-60
hsa-miR-20b-5p	hsa-miR-20a-5p	0.837106	1.72104e-33	2.33442e-31	NA	NA	NA	0.191074	0.000201505	0.00106523
hsa-miR-20b-5p	hsa-miR-17-5p	0.814915	1.92095e-30	2.24111e-28	0.238596	0.00261854	0.0152775	0.249723	1.0035e-06	7.76907e-06
hsa-miR-212-3p	hsa-miR-1233-1-5p	0.922105	9.97687e-52	2.22212e-49	NA	NA	NA	NA	NA	NA
hsa-miR-214-3p	hsa-miR-199a-5p	0.933215	1.26573e-55	3.00706e-53	0.402053	1.79492e-07	3.53436e-06	0.616207	1.76738e-40	1.89699e-38
hsa-miR-214-3p	hsa-miR-199a-3p	0.913908	3.30811e-49	6.89777e-47	0.570937	5.84301e-15	4.71762e-13	0.597167	1.63907e-37	1.53264e-35
hsa-miR-214-3p	hsa-miR-127-3p	0.911446	1.6895e-48	3.46746e-46	0.483796	1.37388e-10	5.36186e-09	0.667697	1.28714e-49	1.8722e-47
hsa-miR-214-3p	hsa-miR-199b-5p	0.877292	2.19234e-40	3.87117e-38	0.492525	5.67485e-11	2.345e-09	0.599461	7.37271e-38	7.0778e-36
hsa-miR-214-3p	hsa-miR-125b-5p	0.84759	4.28624e-35	6.17723e-33	0.55937	2.64113e-14	1.93495e-12	0.615861	2.00883e-40	2.13484e-38
hsa-miR-214-3p	hsa-miR-100-5p	0.812139	4.3244e-30	4.9278e-28	0.319415	4.54999e-05	0.000475256	0.469732	6.35252e-22	2.2727e-20
hsa-miR-214-3p	hsa-miR-152	0.805671	2.72112e-29	2.97955e-27	0.437005	1.0512e-08	2.811e-07	0.604013	1.48118e-38	1.48634e-36
hsa-miR-27a-3p	hsa-miR-23a-3p	0.855433	2.24588e-36	3.45249e-34	0.62497	2.17093e-18	2.54175e-16	0.659896	4.07555e-48	5.64307e-46
hsa-miR-27b-3p	hsa-miR-23b-3p	0.953275	9.52526e-65	2.54007e-62	0.785948	3.49974e-34	6.83949e-32	0.654637	3.95214e-47	5.22117e-45
hsa-miR-2861	hsa-miR-1227-5p	0.874394	8.22397e-40	1.42017e-37	NA	NA	NA	NA	NA	NA
hsa-miR-2861	hsa-miR-1207-5p	0.83237	8.38239e-33	1.10636e-30	NA	NA	NA	NA	NA	NA
hsa-miR-296-5p	hsa-miR-1249	0.853499	4.72165e-36	7.09153e-34	0.259619	0.00102525	0.00700162	0.414501	5.82744e-17	1.41988e-15
hsa-miR-29c-5p	hsa-miR-29c-3p	0.868092	1.30582e-38	2.18753e-36	0.43086	1.77251e-08	4.49035e-07	0.211039	3.88757e-05	0.000234967
hsa-miR-30c-5p	hsa-miR-30a-5p	0.815219	1.75641e-30	2.05526e-28	0.583894	1.00374e-15	9.09033e-14	0.603197	1.97871e-38	1.96506e-36
hsa-miR-30e-3p	hsa-miR-30c-5p	0.901231	9.12517e-46	1.78853e-43	NA	NA	NA	NA	NA	NA
hsa-miR-3125	hsa-miR-1305	0.862731	1.22951e-37	1.95129e-35	NA	NA	NA	NA	NA	NA
hsa-miR-320b	hsa-miR-320a	0.9502	4.10936e-63	1.08112e-60	0.623809	2.61459e-18	3.02037e-16	0.59827	1.11713e-37	1.06183e-35
hsa-miR-320d	hsa-miR-320b	0.96373	2.88263e-71	7.84716e-69	0.615345	9.91118e-18	1.09157e-15	0.53174	1.10343e-28	6.49875e-27
hsa-miR-320d	hsa-miR-320a	0.89476	3.47661e-44	6.61569e-42	0.250729	0.00153878	0.00982217	0.295339	5.78476e-09	6.10037e-08
hsa-miR-320d	hsa-miR-320c	0.83627	2.28383e-33	3.0871e-31	0.422437	3.56793e-08	8.38496e-07	0.41513	5.17565e-17	1.2751e-15
hsa-miR-320e	hsa-miR-320d	0.973668	1.49518e-79	4.12753e-77	0.456562	1.85667e-09	5.71106e-08	0.292403	8.29796e-09	8.59335e-08
hsa-miR-320e	hsa-miR-320b	0.949618	8.15754e-63	2.11772e-60	0.338549	1.44526e-05	0.000175129	0.234936	4.37602e-06	3.07164e-05
hsa-miR-320e	hsa-miR-320a	0.881814	2.60279e-41	4.70182e-39	NA	NA	NA	0.186396	0.000289548	0.00148012
hsa-miR-320e	hsa-miR-320c	0.8278	3.68855e-32	4.64923e-30	NA	NA	NA	0.153771	0.00286752	0.0116055
hsa-miR-3679-5p	hsa-miR-3141	0.807956	1.43231e-29	1.59056e-27	NA	NA	NA	NA	NA	NA
hsa-miR-374b-5p	hsa-miR-374a-5p	0.92462	1.47897e-52	3.37067e-50	0.680685	1.05233e-22	1.60895e-20	0.615052	2.71081e-40	2.87027e-38
hsa-miR-376a-3p	hsa-miR-199b-5p	0.926578	3.19312e-53	7.36295e-51	0.308168	8.62006e-05	0.000830747	0.36993	1.42375e-13	2.53737e-12
hsa-miR-376a-3p	hsa-miR-127-3p	0.922856	5.68134e-52	1.27262e-49	NA	NA	NA	0.368486	1.79815e-13	3.17709e-12
hsa-miR-376a-3p	hsa-miR-199a-5p	0.894322	4.40968e-44	8.3507e-42	0.242981	0.00216725	0.0130336	0.348533	4.02108e-12	6.21617e-11
hsa-miR-376a-3p	hsa-miR-125b-5p	0.875341	5.35933e-40	9.33715e-38	0.295518	0.000171612	0.00151588	0.307629	1.2219e-09	1.4082e-08
hsa-miR-376a-3p	hsa-miR-100-5p	0.866425	2.64972e-38	4.38266e-36	NA	NA	NA	0.211326	3.79226e-05	0.000229834
hsa-miR-376a-3p	hsa-miR-199a-3p	0.849215	2.35863e-35	3.47587e-33	NA	NA	NA	0.318552	2.88438e-10	3.60547e-09
hsa-miR-376a-3p	hsa-miR-214-3p	0.844033	1.54631e-34	2.19621e-32	0.274544	0.000502086	0.00381585	0.455784	1.38941e-20	4.50619e-19
hsa-miR-376c-3p	hsa-miR-376a-3p	0.987813	1.3008e-99	3.6164e-97	0.226921	0.00426368	0.0227934	0.475497	1.70208e-22	6.39112e-21
hsa-miR-376c-3p	hsa-miR-199b-5p	0.927003	2.27732e-53	5.2823e-51	0.471344	4.64827e-10	1.61954e-08	0.595115	3.33244e-37	3.06627e-35
hsa-miR-376c-3p	hsa-miR-127-3p	0.923982	2.41552e-52	5.47332e-50	0.503567	1.78829e-11	8.14033e-10	0.587742	4.08797e-36	3.52496e-34
hsa-miR-376c-3p	hsa-miR-199a-5p	0.894007	5.22676e-44	9.85043e-42	0.422576	3.5273e-08	8.3045e-07	0.543535	3.91053e-30	2.51953e-28
hsa-miR-376c-3p	hsa-miR-100-5p	0.868945	9.05801e-39	1.52392e-36	0.310078	7.74762e-05	0.000758194	0.396702	1.51394e-15	3.26603e-14
hsa-miR-376c-3p	hsa-miR-125b-5p	0.866059	3.09136e-38	5.09165e-36	0.495464	4.19001e-11	1.76224e-09	0.543477	3.97727e-30	2.55682e-28
hsa-miR-376c-3p	hsa-miR-199a-3p	0.862303	1.46477e-37	2.31528e-35	0.309622	7.94801e-05	0.000774596	0.487663	9.72413e-24	4.01801e-22
hsa-miR-376c-3p	hsa-miR-214-3p	0.854837	2.82656e-36	4.32817e-34	0.540668	2.68521e-13	1.64221e-11	0.683132	1.00444e-52	1.59823e-50
hsa-miR-378i	hsa-miR-378a-3p	0.940597	1.32243e-58	3.30187e-56	NA	NA	NA	0.164697	0.00139211	0.00609496
hsa-miR-4270	hsa-miR-1225-5p	0.838563	1.04673e-33	1.42472e-31	NA	NA	NA	NA	NA	NA
hsa-miR-4281	hsa-miR-1234-5p	0.911796	1.34387e-48	2.77262e-46	NA	NA	NA	NA	NA	NA
hsa-miR-4281	hsa-miR-1225-5p	0.883472	1.16549e-41	2.12498e-39	NA	NA	NA	NA	NA	NA
hsa-miR-4281	hsa-miR-1207-5p	0.8574	1.04267e-36	1.62193e-34	NA	NA	NA	NA	NA	NA
hsa-miR-429	hsa-miR-200a-3p	0.906064	5.08613e-47	1.02771e-44	NA	NA	NA	0.87487	3.59883e-119	8.29171e-117
hsa-miR-429	hsa-miR-200b-3p	0.896635	1.24105e-44	2.37313e-42	NA	NA	NA	0.838456	4.19371e-100	9.43584e-98
hsa-miR-4291	hsa-miR-24-3p	0.821856	2.3767e-31	2.88441e-29	0.822661	7.52693e-40	1.51659e-37	NA	NA	NA
hsa-miR-4298	hsa-miR-3141	0.927816	1.18519e-53	2.78199e-51	0.84203	2.13666e-43	4.40763e-41	NA	NA	NA
hsa-miR-4298	hsa-miR-3679-5p	0.814731	2.0279e-30	2.35886e-28	NA	NA	NA	NA	NA	NA
hsa-miR-4306	hsa-miR-185-5p	0.897769	6.59309e-45	1.27315e-42	NA	NA	NA	0.182959	0.000375856	0.00187602
hsa-miR-4313	hsa-miR-1234-3p	0.831018	1.30533e-32	1.68319e-30	NA	NA	NA	NA	NA	NA
hsa-miR-4433-5p	hsa-miR-1228-3p	0.902367	4.69205e-46	9.24263e-44	NA	NA	NA	NA	NA	NA
hsa-miR-4433-5p	hsa-miR-1249	0.84391	1.61597e-34	2.28686e-32	NA	NA	NA	NA	NA	NA
hsa-miR-4466	hsa-miR-3665	0.870313	5.01084e-39	8.50325e-37	NA	NA	NA	NA	NA	NA
hsa-miR-4466	hsa-miR-1915-3p	0.840501	5.36005e-34	7.39839e-32	NA	NA	NA	NA	NA	NA
hsa-miR-4466	hsa-miR-1234-5p	0.832267	8.67154e-33	1.14069e-30	NA	NA	NA	NA	NA	NA
hsa-miR-4466	hsa-miR-4281	0.82174	2.46252e-31	2.97934e-29	NA	NA	NA	NA	NA	NA
hsa-miR-4466	hsa-miR-1207-5p	0.81086	6.25621e-30	7.04723e-28	NA	NA	NA	NA	NA	NA
hsa-miR-4485	hsa-miR-1973	0.925133	9.9382e-53	2.27823e-50	NA	NA	NA	NA	NA	NA
hsa-miR-4499	hsa-miR-3141	0.859273	4.9704e-37	7.76254e-35	NA	NA	NA	NA	NA	NA
hsa-miR-4499	hsa-miR-3679-5p	0.852815	6.12393e-36	9.16252e-34	NA	NA	NA	NA	NA	NA
hsa-miR-4499	hsa-miR-188-5p	0.820686	3.4016e-31	4.10285e-29	NA	NA	NA	NA	NA	NA
hsa-miR-4499	hsa-miR-4298	0.806298	2.28366e-29	2.52168e-27	NA	NA	NA	NA	NA	NA
hsa-miR-4505	hsa-miR-1587	0.853906	4.04073e-36	6.09218e-34	NA	NA	NA	NA	NA	NA
hsa-miR-4507	hsa-miR-4505	0.840593	5.19146e-34	7.191e-32	NA	NA	NA	NA	NA	NA
hsa-miR-4516	hsa-miR-4466	0.81265	3.72853e-30	4.27363e-28	NA	NA	NA	NA	NA	NA
hsa-miR-4634	hsa-miR-6068	0.812076	4.40382e-30	4.9893e-28	NA	NA	NA	NA	NA	NA
hsa-miR-4634	hsa-miR-3679-5p	0.808434	1.25085e-29	1.39299e-27	NA	NA	NA	NA	NA	NA
hsa-miR-4634	hsa-miR-2861	0.807034	1.8573e-29	2.05667e-27	NA	NA	NA	NA	NA	NA
hsa-miR-4653-3p	hsa-miR-1305	0.87796	1.60901e-40	2.88005e-38	NA	NA	NA	NA	NA	NA
hsa-miR-4669	hsa-miR-3679-5p	0.863444	9.17432e-38	1.46192e-35	NA	NA	NA	NA	NA	NA
hsa-miR-4669	hsa-miR-4298	0.836222	2.3215e-33	3.12725e-31	NA	NA	NA	NA	NA	NA
hsa-miR-4669	hsa-miR-3141	0.830138	1.73766e-32	2.21877e-30	NA	NA	NA	NA	NA	NA
hsa-miR-4669	hsa-miR-4499	0.825066	8.76651e-32	1.09094e-29	NA	NA	NA	NA	NA	NA
hsa-miR-4687-3p	hsa-miR-1202	0.856293	1.60809e-36	2.49159e-34	NA	NA	NA	NA	NA	NA
hsa-miR-4687-3p	hsa-miR-1207-5p	0.818183	7.2626e-31	8.65331e-29	NA	NA	NA	NA	NA	NA
hsa-miR-4687-3p	hsa-miR-2861	0.800181	1.22921e-28	1.3023e-26	NA	NA	NA	NA	NA	NA
hsa-miR-4713-3p	hsa-miR-1305	0.927268	1.84118e-53	4.2961e-51	NA	NA	NA	NA	NA	NA
hsa-miR-4713-3p	hsa-miR-4653-3p	0.832654	7.63442e-33	1.01104e-30	NA	NA	NA	NA	NA	NA
hsa-miR-4713-3p	hsa-miR-3125	0.822675	1.84614e-31	2.26152e-29	NA	NA	NA	NA	NA	NA
hsa-miR-4716-3p	hsa-miR-1305	0.933431	1.04732e-55	2.50335e-53	NA	NA	NA	NA	NA	NA
hsa-miR-4716-3p	hsa-miR-4713-3p	0.923395	3.77826e-52	8.51195e-50	NA	NA	NA	NA	NA	NA
hsa-miR-4716-3p	hsa-miR-3125	0.909885	4.63572e-48	9.46461e-46	NA	NA	NA	NA	NA	NA
hsa-miR-4716-3p	hsa-miR-4653-3p	0.805773	2.64499e-29	2.9043e-27	NA	NA	NA	NA	NA	NA
hsa-miR-4763-3p	hsa-miR-3940-5p	0.817549	8.78214e-31	1.04006e-28	NA	NA	NA	NA	NA	NA
hsa-miR-4800-5p	hsa-miR-4298	0.917007	3.95578e-50	8.52013e-48	NA	NA	NA	NA	NA	NA
hsa-miR-4800-5p	hsa-miR-3141	0.899758	2.13548e-45	4.14409e-43	NA	NA	NA	NA	NA	NA
hsa-miR-4800-5p	hsa-miR-3679-5p	0.854704	2.97453e-36	4.53703e-34	NA	NA	NA	NA	NA	NA
hsa-miR-4800-5p	hsa-miR-4499	0.839125	8.62789e-34	1.18671e-31	NA	NA	NA	NA	NA	NA
hsa-miR-4800-5p	hsa-miR-4669	0.825357	7.99919e-32	9.98625e-30	NA	NA	NA	NA	NA	NA
hsa-miR-483-5p	hsa-miR-4800-5p	0.877881	1.66936e-40	2.96103e-38	NA	NA	NA	NA	NA	NA
hsa-miR-483-5p	hsa-miR-3679-5p	0.815232	1.74964e-30	2.05347e-28	NA	NA	NA	NA	NA	NA
hsa-miR-483-5p	hsa-miR-4669	0.802653	6.27132e-29	6.73523e-27	NA	NA	NA	NA	NA	NA
hsa-miR-497-5p	hsa-miR-195-5p	0.917925	2.07592e-50	4.49592e-48	0.570222	6.42509e-15	5.17031e-13	0.624247	8.55802e-42	9.7806e-40
hsa-miR-5001-5p	hsa-miR-4787-5p	0.920349	3.6455e-51	8.0283e-49	NA	NA	NA	NA	NA	NA
hsa-miR-5006-5p	hsa-miR-4656	0.86007	3.61449e-37	5.66753e-35	NA	NA	NA	NA	NA	NA
hsa-miR-572	hsa-miR-1227-5p	0.942196	2.66162e-59	6.68818e-57	NA	NA	NA	NA	NA	NA
hsa-miR-572	hsa-miR-2861	0.879596	7.48219e-41	1.34542e-38	NA	NA	NA	NA	NA	NA
hsa-miR-572	hsa-miR-4634	0.801477	8.64724e-29	9.21119e-27	NA	NA	NA	NA	NA	NA
hsa-miR-5787	hsa-miR-1225-5p	0.828692	2.7717e-32	3.5162e-30	NA	NA	NA	NA	NA	NA
hsa-miR-6068	hsa-miR-572	0.96323	6.49326e-71	1.75542e-68	NA	NA	NA	NA	NA	NA
hsa-miR-6068	hsa-miR-1227-5p	0.948255	3.93626e-62	1.00196e-59	NA	NA	NA	NA	NA	NA
hsa-miR-6068	hsa-miR-2861	0.91219	1.03748e-48	2.15181e-46	NA	NA	NA	NA	NA	NA
hsa-miR-6069	hsa-miR-1234-3p	0.916294	6.49793e-50	1.38434e-47	NA	NA	NA	NA	NA	NA
hsa-miR-6069	hsa-miR-1228-3p	0.863666	8.37456e-38	1.33993e-35	NA	NA	NA	NA	NA	NA
hsa-miR-6069	hsa-miR-4433-5p	0.841021	4.4719e-34	6.23838e-32	NA	NA	NA	NA	NA	NA
hsa-miR-6087	hsa-miR-4281	0.876874	2.65854e-40	4.6733e-38	NA	NA	NA	NA	NA	NA
hsa-miR-6087	hsa-miR-1234-5p	0.872644	1.79862e-39	3.07886e-37	NA	NA	NA	NA	NA	NA
hsa-miR-6087	hsa-miR-1225-5p	0.867293	1.83589e-38	3.06242e-36	NA	NA	NA	NA	NA	NA
hsa-miR-6087	hsa-miR-1207-5p	0.863752	8.08076e-38	1.29822e-35	NA	NA	NA	NA	NA	NA
hsa-miR-6087	hsa-miR-4466	0.818555	6.49255e-31	7.78312e-29	NA	NA	NA	NA	NA	NA
hsa-miR-6087	hsa-miR-1915-3p	0.806265	2.30525e-29	2.53837e-27	NA	NA	NA	NA	NA	NA
hsa-miR-6088	hsa-miR-1234-5p	0.886972	2.05283e-42	3.77798e-40	NA	NA	NA	NA	NA	NA
hsa-miR-6088	hsa-miR-6087	0.848101	3.55438e-35	5.16043e-33	NA	NA	NA	NA	NA	NA
hsa-miR-6088	hsa-miR-1207-5p	0.843474	1.88683e-34	2.66056e-32	NA	NA	NA	NA	NA	NA
hsa-miR-6088	hsa-miR-4281	0.817567	8.73692e-31	1.03784e-28	NA	NA	NA	NA	NA	NA
hsa-miR-6088	hsa-miR-4466	0.805019	3.26318e-29	3.5434e-27	NA	NA	NA	NA	NA	NA
hsa-miR-6088	hsa-miR-1915-3p	0.804573	3.6935e-29	3.9996e-27	NA	NA	NA	NA	NA	NA
hsa-miR-6089	hsa-miR-2861	0.850859	1.27994e-35	1.89334e-33	NA	NA	NA	NA	NA	NA
hsa-miR-6089	hsa-miR-3960	0.830992	1.3165e-32	1.69203e-30	NA	NA	NA	NA	NA	NA
hsa-miR-6089	hsa-miR-1207-5p	0.812085	4.39283e-30	4.9893e-28	NA	NA	NA	NA	NA	NA
hsa-miR-6089	hsa-miR-6088	0.803716	4.68147e-29	5.04158e-27	NA	NA	NA	NA	NA	NA
hsa-miR-6089	hsa-miR-6068	0.800845	1.0268e-28	1.0908e-26	NA	NA	NA	NA	NA	NA
hsa-miR-6090	hsa-miR-4281	0.89386	5.65738e-44	1.0611e-41	NA	NA	NA	NA	NA	NA
hsa-miR-6090	hsa-miR-1234-5p	0.846876	5.559e-35	7.95302e-33	NA	NA	NA	NA	NA	NA
hsa-miR-6090	hsa-miR-1225-5p	0.834722	3.84249e-33	5.14081e-31	NA	NA	NA	NA	NA	NA
hsa-miR-6090	hsa-miR-1207-5p	0.832035	9.35695e-33	1.22673e-30	NA	NA	NA	NA	NA	NA
hsa-miR-6090	hsa-miR-4466	0.831855	9.92615e-33	1.29702e-30	NA	NA	NA	NA	NA	NA
hsa-miR-6090	hsa-miR-4763-3p	0.816554	1.18204e-30	1.39146e-28	NA	NA	NA	NA	NA	NA
hsa-miR-6090	hsa-miR-3960	0.811092	5.85163e-30	6.61049e-28	NA	NA	NA	NA	NA	NA
hsa-miR-6124	hsa-miR-1225-5p	0.85108	1.17818e-35	1.74943e-33	NA	NA	NA	NA	NA	NA
hsa-miR-6124	hsa-miR-4442	0.848694	2.85841e-35	4.18096e-33	NA	NA	NA	NA	NA	NA
hsa-miR-6124	hsa-miR-5787	0.81977	4.49494e-31	5.40496e-29	NA	NA	NA	NA	NA	NA
hsa-miR-6124	hsa-miR-3679-5p	0.817423	9.12195e-31	1.07705e-28	NA	NA	NA	NA	NA	NA
hsa-miR-6124	hsa-miR-3652	0.803836	4.52912e-29	4.89095e-27	NA	NA	NA	NA	NA	NA
hsa-miR-6125	hsa-miR-5001-5p	0.886116	3.15605e-42	5.78117e-40	NA	NA	NA	NA	NA	NA
hsa-miR-6125	hsa-miR-4787-5p	0.864117	6.94955e-38	1.12571e-35	NA	NA	NA	NA	NA	NA
hsa-miR-6125	hsa-miR-6089	0.844205	1.45461e-34	2.07348e-32	NA	NA	NA	NA	NA	NA
hsa-miR-6125	hsa-miR-1915-3p	0.831029	1.30065e-32	1.68269e-30	NA	NA	NA	NA	NA	NA
hsa-miR-6125	hsa-miR-2861	0.827322	4.29552e-32	5.3797e-30	NA	NA	NA	NA	NA	NA
hsa-miR-6125	hsa-miR-6088	0.818377	6.85035e-31	8.18701e-29	NA	NA	NA	NA	NA	NA
hsa-miR-6125	hsa-miR-1207-5p	0.812446	3.95572e-30	4.52082e-28	NA	NA	NA	NA	NA	NA
hsa-miR-6125	hsa-miR-6087	0.808724	1.15205e-29	1.28662e-27	0.218732	0.00591932	0.0298458	NA	NA	NA
hsa-miR-6131	hsa-miR-1305	0.949351	1.11419e-62	2.87343e-60	NA	NA	NA	NA	NA	NA
hsa-miR-6131	hsa-miR-4713-3p	0.92966	2.61799e-54	6.18224e-52	NA	NA	NA	NA	NA	NA
hsa-miR-6131	hsa-miR-4716-3p	0.916564	5.38565e-50	1.15365e-47	NA	NA	NA	NA	NA	NA
hsa-miR-6131	hsa-miR-4653-3p	0.855832	1.92403e-36	2.96937e-34	NA	NA	NA	NA	NA	NA
hsa-miR-6131	hsa-miR-3125	0.831274	1.20065e-32	1.55846e-30	NA	NA	NA	NA	NA	NA
hsa-miR-6165	hsa-miR-3162-5p	0.900271	1.59074e-45	3.10234e-43	NA	NA	NA	NA	NA	NA
hsa-miR-638	hsa-miR-2861	0.956122	2.31263e-66	6.20925e-64	NA	NA	NA	NA	NA	NA
hsa-miR-638	hsa-miR-6068	0.935365	1.86427e-56	4.56746e-54	NA	NA	NA	NA	NA	NA
hsa-miR-638	hsa-miR-572	0.933523	9.6538e-56	2.32165e-53	NA	NA	NA	NA	NA	NA
hsa-miR-638	hsa-miR-1227-5p	0.903268	2.75287e-46	5.45012e-44	NA	NA	NA	NA	NA	NA
hsa-miR-638	hsa-miR-6089	0.827678	3.83427e-32	4.81742e-30	NA	NA	NA	NA	NA	NA
hsa-miR-638	hsa-miR-4634	0.813219	3.15913e-30	3.64229e-28	NA	NA	NA	NA	NA	NA
hsa-miR-638	hsa-miR-6125	0.80175	8.0278e-29	8.57465e-27	NA	NA	NA	NA	NA	NA
hsa-miR-6515-3p	hsa-miR-6069	0.948662	2.46999e-62	6.32833e-60	NA	NA	NA	NA	NA	NA
hsa-miR-6515-3p	hsa-miR-1228-3p	0.908318	1.25381e-47	2.54659e-45	NA	NA	NA	NA	NA	NA
hsa-miR-6515-3p	hsa-miR-4433-5p	0.904196	1.58094e-46	3.16188e-44	NA	NA	NA	NA	NA	NA
hsa-miR-6515-3p	hsa-miR-1234-3p	0.865165	4.49636e-38	7.37479e-36	NA	NA	NA	NA	NA	NA
hsa-miR-6717-5p	hsa-miR-6131	0.971142	3.53589e-77	9.69279e-75	NA	NA	NA	NA	NA	NA
hsa-miR-6717-5p	hsa-miR-1305	0.951932	5.08098e-64	1.34577e-61	NA	NA	NA	NA	NA	NA
hsa-miR-6717-5p	hsa-miR-4713-3p	0.950079	4.74253e-63	1.23938e-60	NA	NA	NA	NA	NA	NA
hsa-miR-6717-5p	hsa-miR-4716-3p	0.915857	8.78334e-50	1.86112e-47	NA	NA	NA	NA	NA	NA
hsa-miR-6717-5p	hsa-miR-4653-3p	0.848343	3.25247e-35	4.73965e-33	NA	NA	NA	NA	NA	NA
hsa-miR-6717-5p	hsa-miR-3125	0.824108	1.18281e-31	1.46265e-29	NA	NA	NA	NA	NA	NA
hsa-miR-6724-5p	hsa-miR-6088	0.840842	4.76032e-34	6.61718e-32	NA	NA	NA	NA	NA	NA
hsa-miR-6724-5p	hsa-miR-6125	0.824352	1.09612e-31	1.35975e-29	NA	NA	NA	NA	NA	NA
hsa-miR-6724-5p	hsa-miR-1207-5p	0.823502	1.42851e-31	1.76094e-29	NA	NA	NA	NA	NA	NA
hsa-miR-93-5p	hsa-miR-106b-5p	0.874685	7.2123e-40	1.25098e-37	0.486204	1.07921e-10	4.29567e-09	0.527273	3.77889e-28	2.14236e-26
hsa-miR-96-5p	hsa-miR-183-5p	0.903364	2.59936e-46	5.17233e-44	0.622042	3.46443e-18	3.94945e-16	0.657527	1.14039e-47	1.53473e-45
hsa-miR-99a-5p	hsa-miR-125b-5p	0.942805	1.42829e-59	3.6122e-57	0.777048	5.64739e-33	1.07932e-30	0.796711	2.27283e-83	4.77792e-81
hsa-miR-99a-5p	hsa-miR-100-5p	0.934038	6.12472e-56	1.48203e-53	0.849925	5.54691e-45	1.1534e-42	0.84651	6.9241e-104	1.57019e-101
hsa-miR-99a-5p	hsa-miR-376a-3p	0.866882	2.18461e-38	3.62867e-36	NA	NA	NA	0.25961	3.55492e-07	2.94285e-06
hsa-miR-99a-5p	hsa-miR-199b-5p	0.86506	4.69708e-38	7.6719e-36	0.353782	5.48488e-06	7.555e-05	0.575731	2.12237e-34	1.71697e-32
hsa-miR-99a-5p	hsa-miR-376c-3p	0.854217	3.58701e-36	5.45003e-34	0.43409	1.34858e-08	3.52338e-07	0.456987	1.07071e-20	3.51214e-19
hsa-miR-99a-5p	hsa-miR-195-5p	0.84224	2.91791e-34	4.09972e-32	0.263826	0.000841823	0.0059105	0.423417	1.05807e-17	2.78034e-16
hsa-miR-99a-5p	hsa-miR-199a-5p	0.81012	7.73592e-30	8.66424e-28	0.402648	1.71493e-07	3.39228e-06	0.592393	8.47022e-37	7.69534e-35

## Sheet: Table S5
Table S5: The largest miRNA-miRNA correlation coefficient (Spearman) differences between patients separated by
the intrinsic subtype, menopause status, and progesterone receptor status
Note: Only the largest differences (above 0.80) are displayed
Note: None of the miRNA-miRNA pairs involved in the original main network (patients n=123) show large differences
Table S5.1		Luminal A (n=28)		Luminal B (n=80)
miRNA1	miRNA2	Correlation coefficient	p-value (FDR-adjusted)	Correlation coefficient	p-value (FDR-adjusted)	difference LA - LB
hsa-miR-193a-3p	hsa-miR-29a-3p	0.679271	0.00124426	-0.212511	0.119565	0.891782
hsa-miR-1234-3p	hsa-miR-29a-3p	0.574168	0.0108712	-0.281599	0.0323391	0.855767
hsa-miR-301a-3p	hsa-miR-4417	-0.606815	0.00613085	0.248595	0.0632273	-0.85541
hsa-miR-210	hsa-miR-4459	-0.631521	0.00373861	0.210276	0.124022	-0.841797
hsa-miR-29a-3p	hsa-miR-6069	0.575343	0.0106631	-0.26117	0.0494066	0.836512
hsa-miR-141-3p	hsa-miR-29a-3p	0.499384	0.0333594	-0.313259	0.0158035	0.812643
hsa-miR-29a-3p	hsa-miR-4313	0.427613	0.0783265	-0.373737	0.00309885	0.80135
Table S5.2		Premenopausal (n=36)		Peri/postmenopausal (n=85)
miRNA1	miRNA2	Correlation coefficient	p-value (FDR-adjusted)	Correlation coefficient	p-value (FDR-adjusted)	difference premenopausal - post/perimenopausal
hsa-miR-3198	hsa-miR-26a-5p	-0.535528	0.00971832	0.27559	0.0260378	-0.811118
Table S5.3		PR negative (n=25)		PR positive (n=98)
miRNA1	miRNA2	Correlation coefficient	p-value (FDR-adjusted)	Correlation coefficient	p-value (FDR-adjusted)	difference PR negative - positive
hsa-miR-484	hsa-miR-21-3p	-0.494711	0.0786539	0.458173	1.65972e-05	-0.952884
hsa-miR-424-5p	hsa-miR-1224-5p	0.660573	0.00680078	-0.272168	0.01685	0.932742
hsa-miR-143-3p	hsa-miR-1224-5p	0.705429	0.00245209	-0.164168	0.171516	0.869598
hsa-miR-1224-5p	hsa-miR-10b-5p	0.603617	0.0190393	-0.253512	0.0271986	0.857129
hsa-miR-376c-3p	hsa-miR-1224-5p	0.651789	0.00819483	-0.19402	0.0999495	0.845809
hsa-miR-4515	hsa-miR-23a-5p	0.606154	0.0182565	-0.225833	0.0518897	0.831987
hsa-miR-376a-3p	hsa-miR-1224-5p	0.657176	0.00731752	-0.172411	0.1487	0.829587
hsa-miR-937-5p	hsa-miR-125a-5p	0.583686	0.0260514	-0.24137	0.0363959	0.825056
hsa-miR-4721	hsa-miR-23a-5p	0.599231	0.020441	-0.203103	0.0837555	0.802334
hsa-miR-196b-5p	hsa-miR-1224-5p	0.396266	0.192416	-0.404092	0.000199578	0.800358

## Sheet: Table S6
Table S6: mRNA-mRNA interactions with FDR adj. p ≤ 0.05 in the original cohort, compared with values for the same interactions from validation analyses (FDR adj. p ≤ 0.05)
*NA - Interaction either not found (mRNA not expressed) or not passed the adj. p-value cutoff
		Original cohort			Validation cohort TCGA						Original cohort			Validation cohort TCGA						Original cohort			Validation cohort TCGA
mRNA 1	mRNA 2	Spearman correlation coefficient	p-value	FDR-adjusted p-value	Spearman correlation coefficient	p-value	FDR-adjusted p-value		mRNA 1	mRNA 2	Spearman correlation coefficient	p-value	FDR-adjusted p-value	Spearman correlation coefficient	p-value	FDR-adjusted p-value		mRNA 1	mRNA 2	Spearman correlation coefficient	p-value	FDR-adjusted p-value	Spearman correlation coefficient	p-value	FDR-adjusted p-value
OSBP	NCOA3	0.735573	1.3448e-12	1.4932e-10	0.316977	5.06803e-14	6.0338e-13		NCOR2	ESR2	0.438661	0.000204739	0.00371357	NA	NA	NA		PPARG	ABCG1	0.369597	0.00208299	0.0204847	-0.203207	2.01346e-06	9.26482e-06
RXRA	NCOR2	0.707638	2.15298e-11	2.34969e-09	0.237895	2.33054e-08	1.41371e-07		OSBPL3	NCOA3	0.438667	0.000204695	0.00371357	NA	NA	NA		HMGCS1	DHCR24	0.369666	0.00207869	0.0204847	0.153109	0.0003651	0.00106316
SULT1B1	RXRA	0.691962	8.89782e-11	9.54758e-09	-0.117584	0.00632417	0.0140813		ABCA6	ABCA1	0.438343	0.00020718	0.00374184	0.491953	3.9021e-34	1.86517e-32		PPARGC1B	OSBPL8	0.369622	0.00208142	0.0204847	0.186813	1.29191e-05	5.15997e-05
RORA	OSBPL11	0.686774	1.39558e-10	1.47274e-08	0.373994	2.64533e-19	4.98939e-18		OSBPL11	NRIP1	0.435993	0.000226075	0.00407159	0.297487	1.86503e-12	1.88854e-11		NCOA3	ABCA6	0.369622	0.00208142	0.0204847	0.199285	3.18623e-06	1.41809e-05
NCOR2	ABCA3	0.681539	2.17745e-10	2.26047e-08	0.228748	8.10722e-08	4.55438e-07		RORA	CYP51A1	0.435829	0.000227451	0.00408484	NA	NA	NA		HMGCS1	ESR1	0.369583	0.00208392	0.0204847	NA	NA	NA
SULT1B1	CYP3A5	0.658559	1.38403e-09	1.41381e-07	NA	NA	NA		SCAP	ABCA6	0.435128	0.000233418	0.00418025	-0.103483	0.0163447	0.0325847		MBTPS2	CYP46A1	0.369503	0.00208893	0.0205024	-0.111615	0.0095707	0.0202097
NCOA7	ABCA6	0.639077	5.88517e-09	5.91715e-07	0.53352	6.60616e-41	4.03608e-39		RORA	PPARGC1B	0.434711	0.000237031	0.00422126	0.342547	2.94689e-16	4.35015e-15		OSBP	CYP51A1	0.369383	0.00209647	0.0205448	0.286938	1.1758e-11	1.07012e-10
OSBPL8	CYP46A1	0.635166	7.7741e-09	7.69516e-07	NA	NA	NA		ESR1	ABCA2	0.434724	0.000236925	0.00422126	NA	NA	NA		OSBPL1A	CYP8B1	0.368839	0.00213104	0.0208515	NA	NA	NA
NRIP1	NCOA2	0.624298	1.65137e-08	1.60964e-06	0.492914	2.78701e-34	1.35313e-32		NR1H3	NCOA7	0.434097	0.000242453	0.00430581	0.124042	0.00395681	0.00924511		ESR2	ABCA3	0.368591	0.00214695	0.020947	-0.218147	3.2255e-07	1.65874e-06
ABCA7	ABCA3	0.621199	2.03633e-08	1.92607e-06	0.134044	0.00183348	0.00455391		NCOA3	MBTPS2	0.433315	0.000249525	0.00441912	0.551322	4.17445e-44	2.76184e-42		ESR1	DHCR7	0.368585	0.00214736	0.020947	NA	NA	NA
OSBPL11	NCOA4	0.621261	2.02782e-08	1.92607e-06	0.386487	1.30537e-20	2.72802e-19		MBTPS2	ABCA3	0.433075	0.000251726	0.00444577	0.153162	0.000363355	0.00105856		INSIG1	CYP3A5	0.368529	0.00215099	0.0209504	0.097342	0.0239491	0.0455951
OSBPL11	NCOA3	0.620886	2.07963e-08	1.93831e-06	0.549861	7.77139e-44	5.0372e-42		NCOA4	ERLIN1	0.432418	0.000257857	0.00451657	0.293549	3.74208e-12	3.6392e-11		OSBP2	EBP	0.367924	0.00219034	0.0211936	0.165117	0.000119378	0.000385812
RXRA	CYP46A1	0.619842	2.23039e-08	2.0361e-06	0.162132	0.000158802	0.000500059		NPC1	NCOA3	0.432437	0.000257684	0.00451657	0.377954	1.03346e-19	2.00857e-18		OSBPL11	ABCA6	0.36789	0.00219256	0.0211936	0.251192	3.46761e-09	2.33164e-08
SREBF1	NCOA6	0.619722	2.24833e-08	2.0361e-06	NA	NA	NA		OSBPL2	NR1H2	0.432437	0.000257684	0.00451657	NA	NA	NA		ESR1	DHCR24	0.36807	0.00218079	0.0211936	0.317264	4.79546e-14	5.73882e-13
NCOA7	ABCA2	0.618003	2.52158e-08	2.25162e-06	NA	NA	NA		HSD17B7	DHCR24	0.432202	0.00025991	0.00454008	0.162843	0.000148437	0.000470436		MBTPS2	ABCG1	0.367906	0.00219149	0.0211936	NA	NA	NA
ESR1	ABCA3	0.617288	2.64416e-08	2.3285e-06	0.245958	7.43832e-09	4.79939e-08		HSD17B7	CYP8B1	0.432015	0.00026169	0.00455869	NA	NA	NA		NR1H2	DHCR24	0.36795	0.00218863	0.0211936	NA	NA	NA
OSBP	INSIG1	0.617055	2.68537e-08	2.33262e-06	NA	NA	NA		OSBPL2	MBTPS2	0.431718	0.000264541	0.0045776	0.165625	0.000113665	0.000369027		SCAP	PPRC1	0.367685	0.00220604	0.0212917	NA	NA	NA
SCAP	NCOR2	0.613162	3.46968e-08	2.93407e-06	0.258898	1.09203e-09	7.8091e-09		NFE2L1	NCOR1	0.431679	0.000264927	0.0045776	0.181631	2.25115e-05	8.56267e-05		RXRA	AHR	0.367547	0.00221517	0.0213476	NA	NA	NA
OSBPL8	ABCA6	0.613297	3.43915e-08	2.93407e-06	0.294011	3.45043e-12	3.38651e-11		SULT1B1	OSBPL7	0.431757	0.000264167	0.0045776	NA	NA	NA		NRF1	ESR2	0.367332	0.0022295	0.0214363	0.157845	0.000237153	0.000720143
OSBPL8	OSBPL3	0.609652	4.35873e-08	3.63769e-06	0.294541	3.14293e-12	3.09422e-11		NR1H2	HSD3B7	0.431399	0.000267641	0.00461203	0.335827	1.19487e-15	1.67111e-14		SOAT1	NFE2L1	0.367308	0.00223109	0.0214363	NA	NA	NA
OSBPL5	NR1H2	0.608987	4.54967e-08	3.74805e-06	0.323257	1.49687e-14	1.88683e-13		OSBPL1A	ERLIN2	0.43124	0.000269204	0.00462647	0.312529	1.18153e-13	1.35796e-12		OSBPL3	OSBPL2	0.367152	0.00224151	0.0214718	-0.161565	0.000167545	0.00052423
RXRA	OSBPL8	0.606074	5.48408e-08	4.41982e-06	-0.141689	0.000982639	0.00259833		SC5D	ABCA1	0.43104	0.000271169	0.00464774	0.241697	1.36695e-08	8.51029e-08		OSBPL11	ABCA1	0.367192	0.00223884	0.0214718	0.424512	5.99658e-25	1.69029e-23
SCAP	ABCA3	0.606018	5.50357e-08	4.41982e-06	0.271954	1.41251e-10	1.13365e-09		NCOA2	DHCR24	0.430699	0.000274554	0.00469315	0.311286	1.49315e-13	1.70384e-12		OSBPL1A	CYP46A1	0.366749	0.00226863	0.021699	NA	NA	NA
SULT1B1	CYP46A1	0.605761	5.5947e-08	4.43719e-06	NA	NA	NA		RXRA	HMGCR	0.430625	0.000275296	0.00469327	-0.154671	0.000317104	0.000938377		OSBPL2	OSBPL11	0.366593	0.00227921	0.0217676	NA	NA	NA
NCOA3	INSIG1	0.605322	5.75331e-08	4.50699e-06	0.33055	3.50288e-15	4.76339e-14		RXRA	OSBPL2	0.430242	0.000279162	0.0047465	NA	NA	NA		RORA	ESR2	0.365666	0.00234304	0.0223437	0.265905	3.6939e-10	2.81933e-09
RORA	OSBPL10	0.601365	7.38799e-08	5.71741e-06	0.165126	0.000119282	0.000385696		NPC2	GPR183	0.430003	0.000281593	0.00475816	0.490485	6.51453e-34	3.04703e-32		TM7SF2	NR1H3	0.365536	0.00235213	0.0223969	NA	NA	NA
NCOR2	NCOR1	0.600647	7.72832e-08	5.90916e-06	0.0989183	0.0217511	0.0418977		ABCA6	ABCA10	0.4299	0.000282653	0.00475816	0.731533	3.26901e-91	3.33936e-89		OSBPL9	NCOA1	0.365113	0.00238185	0.0226462	0.110709	0.0101758	0.0213673
OSBPL8	NCOA7	0.600407	7.84503e-08	5.92741e-06	0.17145	6.41111e-05	0.000221073		MBTPS1	CYP46A1	0.429883	0.000282829	0.00475816	NA	NA	NA		SCAP	NCOA7	0.364848	0.00240064	0.0227669	-0.133966	0.00184479	0.00457667
RORA	NCOA3	0.594341	1.14217e-07	8.52885e-06	0.294709	3.05169e-12	3.02304e-11		NR1H2	CYP8B1	0.42994	0.000282243	0.00475816	NA	NA	NA		ABCA7	ABCA1	0.364834	0.00240167	0.0227669	0.428631	1.87833e-25	5.43863e-24
RORA	OSBP	0.591268	1.37751e-07	1.01673e-05	0.190693	8.43859e-06	3.47476e-05		NCOA5	HMGCR	0.42974	0.000284295	0.00477025	0.114341	0.00793887	0.0171962		CYP46A1	ABCA1	0.364195	0.00244754	0.0231673	NA	NA	NA
OSBPL9	OSBPL5	0.589113	1.56912e-07	1.14492e-05	NA	NA	NA		NFE2L1	MBTPS2	0.429603	0.000285711	0.00478145	0.193935	5.87275e-06	2.48885e-05		NCOA6	GPR183	-0.363959	0.00246466	0.0232948	-0.18514	1.5481e-05	6.09175e-05
RXRA	NCOA7	0.588674	1.61112e-07	1.16228e-05	NA	NA	NA		OSBPL9	OSBPL1A	0.428406	0.000298371	0.00498025	0.257347	1.38213e-09	9.74514e-09		OSBP	CYP46A1	0.363756	0.00247953	0.0233467	-0.125017	0.00367954	0.00868305
NCOR2	ABCA2	0.588341	1.64371e-07	1.17254e-05	0.280854	3.28551e-11	2.85587e-10		NCOR1	NCOA7	0.427608	0.000307093	0.00511248	NA	NA	NA		NR1H3	CYP8B1	0.363734	0.00248113	0.0233467	0.214877	4.87102e-07	2.43627e-06
OSBPL11	OSBP	0.587044	1.77657e-07	1.25331e-05	0.338102	7.46807e-16	1.06073e-14		SREBF1	OSBPL10	0.427448	0.000308865	0.00512861	NA	NA	NA		OSBPL5	ABCB1	0.36378	0.00247781	0.0233467	NA	NA	NA
OSBP	NCOA2	0.583891	2.143e-07	1.4953e-05	0.520873	9.55064e-39	5.234e-37		MBTPS1	LDLR	0.427209	0.000311541	0.00515962	0.170412	7.10992e-05	0.000242162		PPARG	CYP46A1	0.363372	0.00250786	0.023529	0.179107	2.93386e-05	0.000109061
RXRA	OSBPL10	0.581451	2.47439e-07	1.70786e-05	-0.160676	0.000182184	0.000565873		OSBPL3	AHR	0.427113	0.000312614	0.005164	0.386052	1.45292e-20	3.02647e-19		RXRA	PPRC1	0.363381	0.00250719	0.023529	NA	NA	NA
OSBPL11	INSIG1	0.580654	2.59264e-07	1.77034e-05	0.146886	0.00063169	0.00174855		NCOA7	HSD3B7	0.42681	0.000316048	0.00519384	-0.109427	0.0110893	0.0230956		CYP51A1	CYP3A4	0.363311	0.00251232	0.0235361	NA	NA	NA
OSBPL5	ABCA2	0.580157	2.66915e-07	1.8033e-05	0.264069	4.92211e-10	3.67761e-09		RORA	NCOR2	0.42685	0.000315595	0.00519384	NA	NA	NA		SULT1B1	OSBPL10	0.363121	0.00252646	0.0235994	NA	NA	NA
PPRC1	NCOA6	0.57988	2.71263e-07	1.81349e-05	0.211503	7.40325e-07	3.61776e-06		NRIP1	DHCR24	0.426575	0.000318732	0.00521192	0.167363	9.60033e-05	0.000318324		CYP3A5	AHR	0.363157	0.00252376	0.0235994	NA	NA	NA
NCOA1	ABCA1	0.576702	3.26248e-07	2.15848e-05	0.252594	2.81777e-09	1.90674e-08		OSBPL10	ABCA6	0.42657	0.000318781	0.00521192	NA	NA	NA		SCAP	INSIG1	0.362816	0.00254927	0.0237777	-0.0977245	0.0233989	0.0446407
NCOA6	MBTPS2	0.575465	3.50363e-07	2.29425e-05	0.559735	1.09766e-45	7.57625e-44		NCOA3	HMGCS1	0.426331	0.000321535	0.00524352	0.379618	6.93786e-20	1.37775e-18		PPARGC1B	INSIG1	0.362543	0.00256992	0.0239353	NA	NA	NA
OSBPL5	NCOR1	0.574108	3.7874e-07	2.45489e-05	NA	NA	NA		SOAT1	NPC2	0.425613	0.000329928	0.0053667	NA	NA	NA		NCOA2	ABCG1	0.362483	0.00257445	0.0239426	NA	NA	NA
NCOA3	NCOA2	0.573515	3.91807e-07	2.51406e-05	0.606791	2.03678e-55	1.6357e-53		OSBPL2	OSBP	0.425533	0.000330873	0.00536839	NA	NA	NA		MBTPS1	CYP3A5	0.362399	0.00258078	0.0239666	NA	NA	NA
NCOR2	HSD17B7	0.571873	4.30246e-07	2.73324e-05	NA	NA	NA		NCOA3	ESR1	0.425293	0.000333723	0.0054009	0.131769	0.00219406	0.00536335		SREBF1	NRF1	0.36228	0.00258989	0.0240162	NA	NA	NA
SCAP	OSBPL11	0.570804	4.57152e-07	2.793e-05	-0.207929	1.14493e-06	5.48989e-06		LDLR	ARNT	0.425014	0.000337076	0.00544136	NA	NA	NA		SULT1B1	ARNT	0.361984	0.00261251	0.0241909	NA	NA	NA
NCOR2	ABCA7	0.571315	4.44117e-07	2.793e-05	0.240588	1.59876e-08	9.92445e-08		TM7SF2	DHCR7	0.424535	0.000342895	0.00552134	0.268522	2.44408e-10	1.90412e-09		NCOA7	ABCA3	0.361761	0.0026297	0.0242795	-0.34171	3.515e-16	5.15305e-15
ABCA9	ABCA8	0.570898	4.54722e-07	2.793e-05	0.855645	1.94428e-155	2.12192e-153		SCAP	MBTPS2	0.423594	0.000354596	0.0056811	-0.159401	0.000205273	0.000632666		NCOA1	CH25H	0.361793	0.0026272	0.0242795	NA	NA	NA
OSBPL10	NCOA7	0.570876	4.55309e-07	2.793e-05	NA	NA	NA		OSBPL2	HSD3B7	0.423617	0.000354306	0.0056811	-0.124551	0.00380976	0.00895067		OSBPL1A	ESR1	0.361521	0.00264825	0.0243816	0.25677	1.508e-09	1.05858e-08
NCOR2	HSD3B7	0.570556	4.63616e-07	2.80564e-05	NA	NA	NA		NRIP1	CYP46A1	0.423378	0.000357339	0.00571072	-0.130812	0.00236438	0.00575172		LCAT	ABCA4	0.36152	0.00264839	0.0243816	0.275981	7.34931e-11	6.12954e-10
DHCR24	ABCA3	0.569764	4.84855e-07	2.90662e-05	0.216979	3.73963e-07	1.9032e-06		LCAT	ABCA3	0.421798	0.000377949	0.006025	-0.186454	1.3433e-05	5.35184e-05		TM7SF2	MBTPS2	0.361402	0.00265757	0.0244309	-0.164444	0.000127363	0.000410164
NCOA5	ERLIN1	0.565807	6.05339e-07	3.59515e-05	NA	NA	NA		PPRC1	NCOA1	0.421287	0.000384852	0.00611977	NA	NA	NA		SULT1B1	LCAT	0.36128	0.00266707	0.024483	NA	NA	NA
OSBPL5	NCOA7	0.56449	6.51296e-07	3.83244e-05	NA	NA	NA		NCOR1	ABCG5	0.42099	0.000388904	0.00616883	-0.170015	7.39556e-05	0.00025082		OSBPL9	CYP8B1	0.360817	0.00270348	0.0247816	NA	NA	NA
SULT1B1	NCOA2	0.563284	6.96269e-07	4.05966e-05	NA	NA	NA		ESR2	ABCA7	0.420803	0.000391485	0.00619202	0.172746	5.62955e-05	0.000196565		LDLR	ABCA6	0.360723	0.00271095	0.0248144	NA	NA	NA
OSBPL7	NCOR2	0.562226	7.38138e-07	4.26483e-05	0.270764	1.70988e-10	1.35293e-09		ABCA9	ABCA6	0.420744	0.000392305	0.00619202	0.807764	4.08354e-125	4.30931e-123		SCAP	NCOA5	0.360374	0.00273876	0.025033	NA	NA	NA
ABCA3	ABCA2	0.560795	7.98493e-07	4.53154e-05	0.289675	7.34662e-12	6.88254e-11		NFE2L1	NCOA1	0.420185	0.000400113	0.00629968	0.137468	0.00139194	0.00354268		NCOA2	CYP46A1	0.359968	0.00277144	0.025249	-0.177292	3.54179e-05	0.000129373
OSBPL10	NCOA3	0.560859	7.95717e-07	4.53154e-05	NA	NA	NA		OSBPL6	ABCG8	0.419559	0.000409028	0.0064242	NA	NA	NA		SCAP	NCOA3	0.360019	0.00276734	0.025249	-0.143318	0.000856876	0.00229718
OSBPL6	NRF1	0.56046	8.13305e-07	4.57493e-05	NA	NA	NA		OSBPL8	MBTPS2	0.419148	0.000414989	0.00650183	0.377325	1.20085e-19	2.31976e-18		NCOR1	NCOA3	0.359925	0.00277496	0.025249	0.341845	3.41663e-16	5.02036e-15
SULT1B1	NCOA3	0.55847	9.06595e-07	5.05516e-05	NA	NA	NA		NCOA7	ABCA7	0.418469	0.000424986	0.00664216	NA	NA	NA		OSBP	NCOR1	0.359885	0.0027782	0.025249	0.456071	5.41146e-29	1.93555e-27
OSBPL5	OSBPL10	0.557985	9.30784e-07	5.1451e-05	NA	NA	NA		OSBPL3	ABCA6	0.417955	0.000432716	0.00674646	0.408142	5.17596e-23	1.27344e-21		OSBPL8	NRF1	0.359566	0.00280421	0.0254491	-0.106654	0.0133186	0.0271366
RORA	OSBPL8	0.556469	1.01048e-06	5.5377e-05	0.424477	6.05597e-25	1.69953e-23		NPC1	CYP51A1	0.417831	0.000434596	0.00675926	0.211945	7.01105e-07	3.44456e-06		SULT2B1	ERLIN1	0.359329	0.00282367	0.0255894	-0.129366	0.00264466	0.00638729
RXRA	OSBPL5	0.555352	1.07326e-06	5.83171e-05	0.28658	1.25008e-11	1.12968e-10		RORA	AHR	0.417072	0.000446264	0.00692387	0.443366	2.58698e-27	8.41647e-26		PPARG	ABCA8	0.359235	0.00283136	0.0256227	0.564913	1.10992e-46	7.83012e-45
NFE2L1	NCOA6	0.554873	1.10128e-06	5.86003e-05	0.183573	1.83155e-05	7.08914e-05		OSBPL7	ABCA6	0.416633	0.00045316	0.00700055	0.135359	0.00165057	0.00413338		HSD11B1	AHR	0.359066	0.00284538	0.0257132	0.203866	1.86253e-06	8.62188e-06
CYP46A1	ABCA6	0.554793	1.10601e-06	5.86003e-05	0.197476	3.92534e-06	1.71712e-05		SULT1B1	HSD17B7	0.416618	0.000453399	0.00700055	NA	NA	NA		SULT2A1	NCOR2	0.359003	0.00285056	0.0257236	NA	NA	NA
RXRA	RORA	0.554992	1.09421e-06	5.86003e-05	NA	NA	NA		NFE2L1	NCOA3	0.416234	0.000459493	0.00703198	0.116982	0.00659978	0.0145927		SREBF1	NCOA3	0.358648	0.0028802	0.0259543	-0.216056	4.20136e-07	2.12128e-06
ABCA7	ABCA2	0.554128	1.14618e-06	6.02288e-05	-0.199197	3.21891e-06	1.43164e-05		OSBPL7	NR1H2	0.416152	0.00046081	0.00703198	0.329995	3.91768e-15	5.29364e-14		SCAP	OSBPL5	0.358503	0.0028924	0.0260275	0.281167	3.1179e-11	2.71758e-10
SREBF1	NCOA1	0.552279	1.26534e-06	6.59474e-05	NA	NA	NA		PPARGC1A	ABCG5	-0.416144	0.000460942	0.00703198	NA	NA	NA		SREBF1	HSD3B7	0.358169	0.00292057	0.0262375	0.181186	2.3593e-05	8.9209e-05
OSBPL5	OSBPL1A	0.5518	1.29803e-06	6.71036e-05	NA	NA	NA		NPC1	ABCA3	0.416194	0.000460131	0.00703198	NA	NA	NA		SREBF1	ABCA7	0.358129	0.00292396	0.0262375	NA	NA	NA
OSBPL5	NCOR2	0.549046	1.50195e-06	7.70217e-05	0.279332	4.23187e-11	3.6145e-10		PPRC1	NRF1	0.416378	0.000457197	0.00703198	NA	NA	NA		SULT1B1	HMGCR	0.358076	0.00292844	0.0262408	NA	NA	NA
RORB	OSBPL8	0.548809	1.52088e-06	7.73709e-05	0.283274	2.18975e-11	1.93502e-10		NCOA3	AHR	0.415556	0.000470462	0.0071601	0.152771	0.000376338	0.00109037		PPARGC1A	ESR1	-0.357975	0.00293708	0.0262814	-0.287537	1.06128e-11	9.68656e-11
OSBPL1A	ABCA5	0.548049	1.58298e-06	7.98938e-05	0.166958	9.98725e-05	0.000329102		SULT1B1	ESR1	0.414941	0.000480601	0.00726249	-0.0981496	0.0228002	0.0436419		NPC2	CH25H	0.357762	0.00295532	0.0264076	0.511196	3.73558e-37	1.96295e-35
RORA	NCOA2	0.546917	1.67988e-06	8.41193e-05	0.368303	9.9799e-19	1.82831e-17		NRIP1	ABCA6	0.414997	0.000479674	0.00726249	0.10611	0.0137996	0.0280451		NRF1	NR1H2	0.35765	0.00296487	0.0264559	0.275746	7.63641e-11	6.3524e-10
NCOR2	LDLR	0.545814	1.77963e-06	8.84205e-05	0.0963698	0.0253986	0.0480253		HSD17B7	ARNT	0.415077	0.000478348	0.00726249	0.221749	2.03295e-07	1.07579e-06		NPC1	HSD3B7	0.357451	0.00298207	0.0265723	-0.187149	1.24553e-05	4.99033e-05
OSBPL10	ABCA2	0.544547	1.90101e-06	9.3722e-05	NA	NA	NA		RXRA	RORB	0.414807	0.000482846	0.00727917	NA	NA	NA		RXRA	INSIG1	0.357394	0.00298694	0.0265786	-0.162521	0.000153037	0.000483575
OSBPL10	NCOR2	0.543619	1.99489e-06	9.75965e-05	NA	NA	NA		SOAT1	ABCA1	0.414638	0.000485682	0.00728049	0.304405	5.34851e-13	5.7633e-12		OSBPL10	LDLR	0.357211	0.00300283	0.0266827	0.105616	0.0142496	0.0288859
NR1H2	NCOR2	0.54302	2.0577e-06	9.99039e-05	0.256347	1.60743e-09	1.11611e-08		SREBF1	ESR1	0.414598	0.000486354	0.00728049	NA	NA	NA		OSBPL1A	ABCG2	0.357057	0.0030163	0.0267281	0.296172	2.35602e-12	2.35954e-11
OSBPL6	NCOA7	0.539828	2.42521e-06	0.000116859	NA	NA	NA		RORA	ABCG8	0.414706	0.000484534	0.00728049	NA	NA	NA		NRF1	ERLIN2	0.357092	0.00301325	0.0267281	NA	NA	NA
SREBF1	NFE2L1	0.539548	2.46014e-06	0.000117654	NA	NA	NA		HMGCR	CYP46A1	0.414522	0.00048763	0.00728252	-0.20037	2.80875e-06	1.25975e-05		SULT1B1	NCOR1	0.356995	0.00302165	0.0267384	NA	NA	NA
SULT1B1	NCOR2	0.539055	2.52299e-06	0.000119762	NA	NA	NA		OSBPL10	INSIG1	0.414423	0.000489318	0.00729066	NA	NA	NA		ESR1	ABCA1	0.356413	0.00307294	0.0271546	NA	NA	NA
OSBPL5	NRF1	0.538391	2.60992e-06	0.000121014	0.104833	0.014989	0.0302314		PPRC1	ERLIN2	0.414024	0.00049612	0.00737481	-0.123085	0.00424751	0.00987375		OSBPL8	ABCA2	0.356358	0.00307784	0.0271603	-0.117932	0.00617008	0.0137955
ESR1	NCOA2	0.538277	2.62517e-06	0.000121014	0.316974	5.0703e-14	6.0338e-13		OSBPL8	OSBPL6	0.413321	0.000508304	0.00753837	0.16099	0.00017688	0.00055074		OSBPL1A	HSD17B7	0.356094	0.0031014	0.0273304	NA	NA	NA
OSBPL11	CYP46A1	0.538277	2.62517e-06	0.000121014	NA	NA	NA		ESR2	ABCG8	0.413165	0.000511041	0.00754906	0.162894	0.000147712	0.000468372		OSBPL1A	OSBPL8	0.355775	0.00313009	0.0275073	0.244409	9.29235e-09	5.89439e-08
SULT1B1	LDLR	0.538636	2.57754e-06	0.000121014	NA	NA	NA		HMGCS1	EBP	0.413146	0.00051139	0.00754906	NA	NA	NA		OSBPL8	OSBPL1A	0.355775	0.00313009	0.0275073	0.244409	9.29235e-09	5.89439e-08
NRIP1	ABCA2	0.535944	2.95515e-06	0.000134286	NA	NA	NA		NCOA3	CYP51A1	0.412523	0.000522477	0.00767723	0.262806	5.98953e-10	4.41827e-09		LCAT	CYP3A5	0.355629	0.00314323	0.0275848	NA	NA	NA
DHCR24	ABCA7	0.536062	2.93764e-06	0.000134286	NA	NA	NA		NRF1	ABCG8	0.41253	0.000522358	0.00767723	NA	NA	NA		PPRC1	ABCA1	0.355419	0.00316232	0.0277142	0.132175	0.00212528	0.00520776
RORA	INSIG1	0.534984	3.10194e-06	0.00013996	NA	NA	NA		OSBPL9	NR1H2	0.412244	0.000527522	0.00773356	-0.214097	5.36906e-07	2.6749e-06		NCOA2	ABCA2	0.354994	0.0032012	0.0280166	NA	NA	NA
OSBPL10	NR1H2	0.534839	3.1247e-06	0.000139997	-0.153449	0.000354107	0.0010354		RXRA	ABCA7	0.411685	0.000537745	0.00785815	0.356534	1.43198e-17	2.39645e-16		SC5D	OSBPL9	0.354937	0.00320652	0.0280246	0.196253	4.51499e-06	1.95895e-05
NCOA7	ABCB1	0.534066	3.24865e-06	0.000144536	0.466446	2.03547e-30	8.04673e-29		OSBPL6	NCOR1	0.411645	0.000538482	0.00785815	NA	NA	NA		SULT1B1	ABCA1	0.35482	0.00321724	0.02808	0.202948	2.0762e-06	9.53292e-06
NR1H2	OSBPL1A	0.533403	3.35877e-06	0.000145383	-0.193453	6.20045e-06	2.60868e-05		NCOR1	CYP46A1	0.411166	0.000547399	0.00797005	NA	NA	NA		SMO	CYP7B1	0.354127	0.00328191	0.0286053	0.205174	1.59425e-06	7.44312e-06
NCOR2	NCOA7	0.533762	3.29876e-06	0.000145383	-0.126162	0.0033763	0.00800891		ESR1	CYP51A1	0.410727	0.00055569	0.0080358	0.21614	4.15711e-07	2.10226e-06		OSBPL2	ABCA1	0.353221	0.00336822	0.0293175	NA	NA	NA
SC5D	NCOA1	0.533403	3.35877e-06	0.000145383	0.328336	5.46567e-15	7.2927e-14		NR1H2	NFE2L1	0.410767	0.000554932	0.0080358	NA	NA	NA		HMGCS1	CYP51A1	0.352861	0.00340297	0.0295797	0.362231	3.99882e-18	7.00425e-17
NCOA6	NCOA1	0.533522	3.33865e-06	0.000145383	0.352425	3.53739e-17	5.73938e-16		OSBPL2	ABCA2	0.410831	0.000553724	0.0080358	NA	NA	NA		SC5D	OSBPL5	0.352582	0.00343022	0.0296689	-0.130555	0.00241218	0.00585016
NRF1	NCOR1	0.532924	3.44037e-06	0.000147913	-0.149986	0.000481988	0.00136011		RXRA	NFE2L1	0.410168	0.000566408	0.00817228	NA	NA	NA		SREBF1	ABCA2	0.352585	0.00342988	0.0296689	0.105483	0.0143729	0.0290991
SREBF1	NCOR1	0.529212	4.13869e-06	0.000176745	NA	NA	NA		SULT1B1	PPARGC1B	0.410033	0.000569038	0.0081917	0.169225	7.99632e-05	0.000269905		OSBPL3	ABCA1	0.352586	0.00342987	0.0296689	0.318638	3.68037e-14	4.45447e-13
OSBPL10	NCOA2	0.528918	4.19933e-06	0.000178144	0.180202	2.61655e-05	9.82378e-05		SULT1B1	OSBP	0.409494	0.000579595	0.00832491	NA	NA	NA		OSBPL9	NR1H3	0.352566	0.00343182	0.0296689	NA	NA	NA
SCAP	RXRA	0.527637	4.47343e-06	0.000188519	0.275339	8.162e-11	6.75441e-10		NPC1	ABCA7	0.40933	0.000582838	0.008334	-0.208424	1.07833e-06	5.18614e-06		CYP8B1	ABCA2	0.35216	0.00347171	0.0299444	0.0956446	0.0265284	0.049925
NCOA3	CYP3A5	0.527496	4.50455e-06	0.000188585	NA	NA	NA		SULT1B1	HMGCS1	0.409354	0.000582361	0.008334	NA	NA	NA		NCOA2	CYP51A1	0.352147	0.00347308	0.0299444	0.258731	1.12013e-09	7.98604e-09
OSBPL9	ABCA1	0.526818	4.65736e-06	0.000192151	0.211583	7.33059e-07	3.58774e-06		NPC1	INSIG1	0.408696	0.000595563	0.00847915	0.148155	0.000565858	0.00157657		OSBPL1A	NFE2L1	0.351864	0.00350117	0.030146	0.138636	0.00126525	0.0032579
RORA	ABCA6	0.526977	4.62097e-06	0.000192151	0.575422	9.34477e-49	6.89731e-47		CYP46A1	ABCG1	0.408692	0.000595645	0.00847915	NA	NA	NA		SULT1B1	DHCR24	0.351731	0.00351442	0.0302192	NA	NA	NA
SCAP	NFE2L1	0.526719	4.67999e-06	0.000192151	NA	NA	NA		NCOR2	ARNT	0.407854	0.000612843	0.00870455	-0.0971351	0.0242515	0.046102		SMO	RXRG	0.35159	0.0035285	0.0302458	0.143292	0.000858798	0.0023004
SREBF1	PPRC1	0.526584	4.71123e-06	0.000192197	NA	NA	NA		OSBPL6	NR1H2	0.407415	0.00062203	0.00881543	-0.144341	0.000785739	0.00212881		NCOR2	CYP8B1	0.351558	0.00353171	0.0302458	NA	NA	NA
RXRA	ABCA6	0.52606	4.83388e-06	0.000195949	NA	NA	NA		OSBPL7	NFE2L1	0.40734	0.0006236	0.0088181	0.196398	4.44087e-06	1.9281e-05		OSBPL6	ABCG5	0.351559	0.00353169	0.0302458	NA	NA	NA
OSBPL11	HMGCS1	0.525885	4.87535e-06	0.000196383	0.385575	1.63308e-20	3.37971e-19		NR1H3	DHCR24	0.407074	0.000629255	0.0088784	-0.155947	0.000282339	0.000844109		ABCG1	ABCA1	0.351465	0.00354115	0.030286	0.124183	0.00391555	0.00916212
NCOA6	ABCA3	0.524463	5.22616e-06	0.000209194	0.122387	0.00447153	0.0103475		HSD3B7	DHCR24	0.406601	0.000639399	0.00900164	-0.112371	0.00909066	0.0193046		AHR	ABCA9	0.351305	0.00355726	0.0303452	0.401419	3.01007e-22	6.9756e-21
RXRA	ESR1	0.522867	5.64804e-06	0.000224672	NA	NA	NA		RXRA	OSBPL9	0.406497	0.000641646	0.00901339	-0.102151	0.0177853	0.0350626		GPR183	CYP7B1	0.351302	0.00355758	0.0303452	0.423221	8.59938e-25	2.34127e-23
OSBPL2	OSBPL10	0.522189	5.8368e-06	0.000230743	0.110157	0.0105606	0.0221027		OSBPL10	ABCA3	0.406417	0.000643378	0.00901788	NA	NA	NA		OSBPL5	ABCA5	0.351105	0.00357748	0.0304742	-0.183836	1.78065e-05	6.90049e-05
OSBPL11	OSBPL10	0.521316	6.08831e-06	0.000239205	0.187506	1.19803e-05	4.80907e-05		SREBF1	RXRA	0.406138	0.000649473	0.00908338	NA	NA	NA		RORB	ABCA1	0.350716	0.00361726	0.030772	0.306502	3.63792e-13	3.98052e-12
INSIG1	ESR1	0.520478	6.33932e-06	0.000247544	0.122622	0.00439495	0.0101942		SREBF1	NCOR2	0.405699	0.000659158	0.00919867	0.18361	1.82428e-05	7.06529e-05		HSD17B7	AHR	0.350427	0.00364701	0.0309365	-0.0972187	0.024129	0.0458965
RXRA	MBTPS2	0.519355	6.69072e-06	0.000259677	-0.261513	7.31345e-10	5.33936e-09		ABCG2	ABCA5	0.405521	0.000663113	0.00923369	0.192513	6.88982e-06	2.87222e-05		SOAT1	NCOA6	0.350387	0.00365113	0.0309365	0.177685	3.40107e-05	0.000124615
OSBPL5	NCOA6	0.518677	6.91181e-06	0.00026412	-0.219262	2.7982e-07	1.44833e-06		NCOA1	HMGCR	0.405284	0.000668433	0.00928751	0.277772	5.47677e-11	4.61603e-10		NCOA1	ABCA2	0.35045	0.00364467	0.0309365	NA	NA	NA
SULT1B1	OSBPL8	0.518682	6.9101e-06	0.00026412	0.190123	8.98836e-06	3.68688e-05		NCOA1	ABCG1	0.404901	0.000677102	0.00938753	NA	NA	NA		SCAP	NCOA4	0.349886	0.00370333	0.0311873	-0.22344	1.63258e-07	8.77007e-07
NCOA5	NCOA4	0.518624	6.92931e-06	0.00026412	NA	NA	NA		RXRA	NRF1	0.404741	0.000680744	0.00941757	0.323342	1.47208e-14	1.86293e-13		NCOA7	LDLR	0.349948	0.0036968	0.0311873	0.148838	0.000533078	0.00149241
NCOA2	INSIG1	0.518428	6.99467e-06	0.00026503	NA	NA	NA		RORA	ESR1	0.404541	0.000685321	0.00946039	NA	NA	NA		OSBP	AHR	0.349868	0.00370516	0.0311873	0.212425	6.60738e-07	3.25626e-06
RORA	CYP46A1	0.518118	7.09899e-06	0.000267395	0.236526	2.81788e-08	1.68216e-07		ABCG2	ABCB1	0.404387	0.000688873	0.00948892	0.615876	1.73038e-57	1.46326e-55		ARNT	ABCA6	0.349908	0.00370098	0.0311873	0.285564	1.48621e-11	1.33175e-10
OSBPL8	CYP3A5	0.51708	7.45923e-06	0.000279316	NA	NA	NA		ABCA3	ABCA1	0.404222	0.000692702	0.00952112	-0.137392	0.00140056	0.00356321		HSD17B7	CYP46A1	0.349908	0.00370098	0.0311873	NA	NA	NA
NCOR2	NCOA6	0.516522	7.6602e-06	0.000285169	NA	NA	NA		OSBPL5	HSD3B7	0.404142	0.000694559	0.00952613	0.255803	1.74478e-09	1.20493e-08		OSBPL8	ESR1	0.349429	0.00375143	0.0315352	NA	NA	NA
NCOA3	LDLR	0.516322	7.73319e-06	0.000286218	0.205165	1.59585e-06	7.44518e-06		MBTPS2	ABCA5	0.403664	0.000705794	0.00965947	0.225307	1.27883e-07	6.96348e-07		PPARGC1B	LDLR	0.34927	0.00376838	0.0315829	0.110313	0.0104506	0.0218869
HSD3B7	ABCA7	0.515045	8.21594e-06	0.000302333	0.14196	0.000960651	0.00254335		NR0B1	ABCA3	0.403079	0.000719725	0.00982906	-0.110013	0.0106633	0.022281		PPARGC1B	OSBPL10	0.34919	0.00377688	0.0315829	0.19304	6.49482e-06	2.71642e-05
CYP46A1	AHR	0.514087	8.5963e-06	0.000314516	0.100433	0.0198057	0.0386519		OSBPL10	NRF1	0.402825	0.000725852	0.00989158	-0.230136	6.73201e-08	3.82219e-07		OSBPL1A	ABCG8	0.349203	0.00377545	0.0315829	NA	NA	NA
MBTPS2	ABCA1	0.51289	9.09487e-06	0.000330861	0.250605	3.78062e-09	2.52879e-08		NRF1	NCOR2	0.402706	0.00072876	0.00991005	0.155149	0.000303636	0.000902288		OSBPL3	NCOA4	0.349297	0.00376552	0.0315829	NA	NA	NA
OSBPL11	AHR	0.511199	9.84513e-06	0.000356126	0.325883	8.91262e-15	1.15538e-13		NCOA2	HMGCS1	0.40251	0.00073353	0.00995372	0.374496	2.34978e-19	4.44509e-18		OSBPL6	ABCA2	0.348813	0.00381727	0.0318788	NA	NA	NA
ABCB1	ABCA6	0.510102	1.03625e-05	0.00037273	0.718147	1.91587e-86	1.92628e-84		OSBPL7	ABCC1	0.402175	0.000741783	0.0100444	NA	NA	NA		OSBPL10	NPC1	0.348671	0.00383256	0.031923	0.149758	0.000491749	0.00138582
NCOA6	ABCA1	0.509737	1.05398e-05	0.000376982	0.23515	3.40656e-08	2.01662e-07		NRIP1	AHR	0.402107	0.000743455	0.0100457	0.244471	9.21042e-09	5.84823e-08		NFE2L1	ABCA12	0.348679	0.0038317	0.031923	NA	NA	NA
SREBF1	OSBPL5	0.509578	1.06184e-05	0.000377676	0.239108	1.96774e-08	1.20278e-07		NCOA4	CYP51A1	0.401792	0.000751302	0.0101089	0.2289	7.94488e-08	4.46712e-07		OSBPL10	HSD3B7	0.348432	0.0038585	0.0320131	-0.146486	0.000653916	0.00180226
DHCR7	ABCA2	0.509337	1.07381e-05	0.000379818	NA	NA	NA		LDLR	ABCA3	0.401828	0.000750405	0.0101089	NA	NA	NA		SULT2A1	HSD3B7	0.348386	0.00386344	0.0320131	NA	NA	NA
PPARGC1B	CYP46A1	0.50874	1.10399e-05	0.000388342	NA	NA	NA		NPC1	MBTPS2	0.401668	0.000754403	0.0101293	0.348569	8.16469e-17	1.26677e-15		NCOR1	ABCA2	0.348414	0.00386045	0.0320131	NA	NA	NA
OSBPL5	NCOA1	0.50846	1.11838e-05	0.000391249	-0.189448	9.68378e-06	3.95181e-05		NR1H2	ABCA5	0.401588	0.000756409	0.0101349	NA	NA	NA		CYP51A1	AHR	0.348472	0.00385416	0.0320131	NA	NA	NA
OSBPL1A	NCOA7	0.508141	1.13504e-05	0.000394915	NA	NA	NA		RXRA	NPC1	0.40095	0.000772632	0.0102875	-0.216168	4.14254e-07	2.09655e-06		NPC1	NCOA1	0.348272	0.00387588	0.0320746	0.265802	3.75446e-10	2.85872e-09
RXRA	OSBPL6	0.507862	1.14981e-05	0.000397886	NA	NA	NA		RXRA	DHCR7	0.40107	0.000769566	0.0102875	-0.151348	0.000427256	0.00122132		HMGCR	DHCR24	0.34777	0.00393098	0.0324884	0.226808	1.04911e-07	5.80169e-07
RXRA	NCOA6	0.506824	1.20626e-05	0.000415168	-0.140946	0.0010455	0.0027486		RXRA	ABCG5	0.400953	0.000772553	0.0102875	NA	NA	NA		LDLR	ESR2	0.347585	0.00395151	0.0326159	NA	NA	NA
NCOR2	NCOA3	0.506585	1.21965e-05	0.000417525	NA	NA	NA		STARD5	EBP	0.400612	0.00078134	0.0103818	NA	NA	NA		NRIP1	ABCA3	0.347354	0.00397717	0.0327853	0.184433	1.6704e-05	6.52074e-05
RXRA	ABCA2	0.505704	1.2701e-05	0.000432478	0.441571	4.40911e-27	1.41102e-25		RORA	NCOA4	0.400495	0.000784382	0.0104006	0.286766	1.21094e-11	1.09897e-10		OSBPL9	NCOR1	0.347274	0.00398609	0.0328165	0.163477	0.000139728	0.000444878
RXRA	OSBPL11	0.505512	1.28132e-05	0.000433985	-0.265639	3.85146e-10	2.9256e-09		MBTPS2	ABCA7	0.400311	0.000789169	0.0104208	-0.393692	2.16877e-21	4.81617e-20		OSBPL6	ABCA7	0.347035	0.00401295	0.0329951	-0.110148	0.0105671	0.0221091
OSBPL11	NCOA5	0.504246	1.35791e-05	0.000457497	NA	NA	NA		RXRA	DHCR24	0.400335	0.000788543	0.0104208	NA	NA	NA		NPC1	DHCR7	0.346915	0.00402644	0.0330634	0.131279	0.0022799	0.00556054
SULT1B1	NRIP1	0.503457	1.40772e-05	0.00047179	0.096374	0.0253922	0.0480253		NRF1	ABCB1	0.400216	0.000791678	0.0104323	0.166357	0.000105886	0.000346947		CYP46A1	ABCG8	0.346807	0.00403868	0.0331213	NA	NA	NA
NRF1	ABCA7	0.503233	1.42221e-05	0.000474157	0.1622	0.00015777	0.000497301		OSBPL8	OSBPL10	0.400152	0.000793354	0.0104329	0.158685	0.00021941	0.00067041		NCOR1	ESR2	0.346528	0.00407031	0.0333379	NA	NA	NA
OSBPL6	OSBPL5	0.502714	1.45622e-05	0.000482975	NA	NA	NA		SCAP	ABCA1	0.400008	0.000797137	0.0104451	-0.174061	4.92959e-05	0.000174221		NR1H3	GPR183	0.346194	0.00410853	0.0336078	0.29599	2.43356e-12	2.43337e-11
ESR1	ABCA7	0.502474	1.47218e-05	0.000485742	NA	NA	NA		DHCR24	CYP8B1	0.399992	0.000797558	0.0104451	NA	NA	NA		NR1H3	ABCG5	0.346043	0.00412596	0.0336641	0.0992996	0.0212465	0.0410496
OSBPL11	ESR1	0.501502	1.53867e-05	0.000502489	0.122941	0.00429286	0.0099719		ERLIN2	ABCA5	0.399912	0.000799668	0.0104513	0.213829	5.55136e-07	2.75926e-06		LDLR	ABCG8	0.346088	0.00412075	0.0336641	NA	NA	NA
RORA	OSBPL3	0.501502	1.53867e-05	0.000502489	0.385849	1.52701e-20	3.17047e-19		RORB	NCOA7	0.399677	0.000805908	0.0105114	0.208817	1.02812e-06	4.95585e-06		TM7SF2	ABCA5	0.345878	0.00414505	0.0337337	-0.0965313	0.0251527	0.0476025
SCAP	NR1H2	0.501018	1.57278e-05	0.000511014	0.308063	2.72565e-13	3.02905e-12		HMGCS1	CYP3A5	0.398875	0.000827559	0.0107718	0.171184	6.58405e-05	0.000225708		NR1H2	DHCR7	0.345917	0.00414043	0.0337337	NA	NA	NA
SULT1B1	OSBPL11	0.500888	1.58204e-05	0.000511421	0.152941	0.00037065	0.00107638		OSBPL7	ABCG5	0.397841	0.000856221	0.0111222	NA	NA	NA		SREBF1	CYP46A1	0.345718	0.00416357	0.0338412	NA	NA	NA
OSBPL10	ESR1	0.500639	1.6e-05	0.000514619	0.17642	3.87473e-05	0.000139961		OSBPL6	LCAT	0.397613	0.000862644	0.0111828	NA	NA	NA		RXRA	ARNT	0.345399	0.00420083	0.0341007	NA	NA	NA
NFE2L1	ABCA1	0.50012	1.63795e-05	0.000524186	NA	NA	NA		OSBP	NFE2L1	0.397478	0.000866495	0.01121	0.219801	2.61183e-07	1.35736e-06		OSBPL5	HMGCR	0.345342	0.00420744	0.034111	-0.270726	1.72034e-10	1.35851e-09
OSBPL9	OSBPL6	0.49988	1.65575e-05	0.000525449	0.0956986	0.0264428	0.049808		SULT2B1	INSIG1	0.39738	0.000869283	0.0112176	0.166574	0.000103677	0.000340586		NCOR2	GPR183	-0.345033	0.00424389	0.0343193	-0.099664	0.0207738	0.0402459
OSBPL11	CYP51A1	0.499845	1.65836e-05	0.000525449	0.156604	0.000265852	0.00079931		SCAP	OSBPL1A	0.397334	0.000870596	0.0112176	NA	NA	NA		SULT1B1	ABCA7	0.345063	0.00424033	0.0343193	-0.0993888	0.0211299	0.0408738
HSD3B7	ABCA3	0.499561	1.67976e-05	0.000529601	0.222029	1.96065e-07	1.03839e-06		RORB	NCOR2	0.396828	0.000885175	0.0113825	NA	NA	NA		OSBPL2	NCOR1	0.34492	0.00425727	0.034384	NA	NA	NA
RXRA	HSD17B7	0.497087	1.87712e-05	0.000588918	NA	NA	NA		NCOA6	ABCA2	0.396559	0.000893012	0.0114602	NA	NA	NA		NPC1	NCOA6	0.34476	0.00427623	0.0344935	0.3236	1.39919e-14	1.77421e-13
SCAP	OSBPL10	0.496827	1.89903e-05	0.000592878	-0.176614	3.79797e-05	0.000137344		OSBPL9	NCOA6	0.396241	0.00090236	0.0115569	NA	NA	NA		ABCG2	ABCA10	0.344595	0.00429594	0.0346087	0.452023	1.88843e-28	6.6064e-27
SREBF1	ABCA1	0.496448	1.93145e-05	0.000600064	-0.221149	2.19659e-07	1.15378e-06		OSBPL10	CYP46A1	0.396121	0.000905901	0.011579	0.104034	0.0157788	0.0316236		MBTPS2	ABCC1	0.344534	0.00430318	0.0346234	0.14513	0.000734574	0.00200294
PPARGC1B	NCOA3	0.496089	1.96264e-05	0.000606803	0.234363	3.79452e-08	2.22769e-07		SULT1B1	CYP3A4	0.395909	0.000912208	0.0116364	NA	NA	NA		SOAT1	NCOA1	0.344162	0.00434801	0.0349401	0.272083	1.38342e-10	1.1117e-09
NCOA7	CYP46A1	0.495451	2.01926e-05	0.0006213	0.145742	0.000697105	0.00191139		RORA	NCOA7	0.395562	0.000922592	0.0116987	0.391555	3.71038e-21	8.04377e-20		OSBPL2	HMGCS1	0.344002	0.00436733	0.0350512	0.21126	7.62819e-07	3.72198e-06
SREBF2	PPRC1	0.495297	2.03311e-05	0.000622559	NA	NA	NA		NCOR2	OSBPL6	0.395562	0.000922592	0.0116987	NA	NA	NA		OSBPL6	OSBPL2	0.343683	0.0044062	0.0352745	NA	NA	NA
NRIP1	NCOA3	0.495131	2.04814e-05	0.000624168	0.304289	5.46254e-13	5.86637e-12		SULT1B1	ABCA3	0.395586	0.000921873	0.0116987	NA	NA	NA		SCAP	DHCR24	0.3437	0.0044041	0.0352745	NA	NA	NA
OSBPL10	ABCA1	0.494014	2.15225e-05	0.000652781	0.206802	1.31167e-06	6.20094e-06		SREBF1	ABCA3	0.394684	0.000949385	0.0119908	0.309274	2.17585e-13	2.43501e-12		RXRA	ABCA4	0.343546	0.00442291	0.0353479	0.139575	0.00117121	0.00304647
HSD3B7	NCOR1	0.493375	2.21393e-05	0.000662054	-0.223471	1.62596e-07	8.74183e-07		OSBPL11	NCOA1	0.394728	0.00094803	0.0119908	0.346352	1.3139e-16	1.9949e-15		SREBF1	NCOA5	0.343517	0.00442644	0.0353479	NA	NA	NA
NR1H2	ABCA2	0.493388	2.21269e-05	0.000662054	0.114151	0.0080439	0.0173942		OSBPL7	DHCR24	0.394487	0.000955495	0.0120441	-0.127794	0.00298343	0.00715406		NCOA2	ABCA3	0.343367	0.00444495	0.0354513	0.107952	0.01223	0.0251757
OSBPL8	ABCA1	0.493375	2.21393e-05	0.000662054	0.410582	2.7044e-23	6.73149e-22		NCOA7	NCOA1	0.393727	0.000979414	0.0122971	0.158246	0.000228532	0.000696283		RORB	ABCB1	0.343215	0.00446374	0.0355568	0.350991	4.83395e-17	7.69825e-16
SULT1B1	NCOA7	0.492822	2.26875e-05	0.000675285	0.246525	6.85322e-09	4.43982e-08		OSBPL7	ABCA7	0.393762	0.000978276	0.0122971	0.388599	7.74938e-21	1.65195e-19		HSD11B1	CYP3A5	0.343115	0.00447601	0.0356101	NA	NA	NA
RORB	AHR	0.492704	2.28057e-05	0.000675653	0.329354	4.45628e-15	5.98342e-14		OSBPL8	LCAT	0.393303	0.000992957	0.0124427	-0.231979	5.25061e-08	3.03234e-07		NCOA5	NCOA1	0.343058	0.00448309	0.035622	NA	NA	NA
OSBPL7	NR1H3	0.492258	2.32584e-05	0.000685882	0.214928	4.84016e-07	2.42464e-06		RXRA	ESR2	0.393235	0.000995173	0.012446	0.163974	0.000133235	0.000426492		ABCA2	ABCA1	0.342984	0.00449229	0.0356507	NA	NA	NA
NCOR2	ESR1	0.490981	2.46017e-05	0.000713947	0.111665	0.00953817	0.0201477		NCOA4	ESR1	0.393132	0.000998489	0.0124631	0.173278	5.33582e-05	0.00018723		NCOA4	NCOA3	0.342928	0.00449932	0.0356622	0.329605	4.23721e-15	5.7133e-14
OSBPL10	OSBP	0.49122	2.43445e-05	0.000713947	0.152079	0.000400356	0.00115268		OSBPL8	NPC1	0.393048	0.0010012	0.0124725	0.264215	4.81181e-10	3.60363e-09		SREBF1	SC5D	0.342645	0.00453465	0.0358532	-0.116555	0.00680143	0.0149918
NCOA6	ABCA5	0.491061	2.45157e-05	0.000713947	0.168581	8.52016e-05	0.000285923		NCOR1	ARNT	0.392928	0.00100509	0.0124966	0.343028	2.6628e-16	3.94905e-15		ABCA9	ABCA10	0.342659	0.00453293	0.0358532	0.925567	2.92292e-228	3.24545e-226
NFE2L1	NCOR2	0.490901	2.4688e-05	0.000713947	0.279478	4.13077e-11	3.54236e-10		OSBPL9	HSD17B7	0.39245	0.00102079	0.0126671	-0.109645	0.0109293	0.0227846		ABCC1	ABCA1	0.342417	0.00456335	0.0359944	0.132314	0.00210233	0.00515746
INSIG1	CYP51A1	0.490826	2.47692e-05	0.000713947	0.408875	4.26109e-23	1.05242e-21		OSBPL7	CYP7A1	0.391986	0.00103619	0.0128333	0.201632	2.42357e-06	1.09935e-05		ABCG8	ABCA7	0.342413	0.00456378	0.0359944	NA	NA	NA
PPARGC1B	OSBP	0.490422	2.52117e-05	0.000723434	0.110777	0.0101291	0.0212763		OSBPL1A	NRF1	0.391771	0.00104341	0.0128727	0.0989245	0.0217428	0.0418944		NR1H4	CYP46A1	0.342262	0.0045829	0.0360117	0.106489	0.0134629	0.0274219
NCOA7	ABCA1	0.489185	2.66128e-05	0.000760222	0.377753	1.08427e-19	2.10092e-18		MBTPS2	DHCR24	0.391775	0.00104327	0.0128727	0.195433	4.95724e-06	2.12913e-05		OSBPL9	ERLIN2	0.342286	0.00457987	0.0360117	NA	NA	NA
NCOR1	HSD17B7	0.488866	2.6986e-05	0.000764044	NA	NA	NA		NCOA7	ESR2	0.391711	0.00104544	0.0128729	0.287787	1.01669e-11	9.31953e-11		OSBPL2	CYP8B1	0.3423	0.00457815	0.0360117	NA	NA	NA
RXRA	ABCA1	0.488946	2.68922e-05	0.000764044	NA	NA	NA		OSBPL1A	ESR2	0.391447	0.00105438	0.012958	-0.0962543	0.0255757	0.0483029		SCAP	HSD3B7	0.34202	0.00461359	0.0362083	0.0986428	0.0221221	0.0424842
ESR2	CYP3A5	0.488028	2.79878e-05	0.00078891	NA	NA	NA		LCAT	HSD17B7	0.391028	0.00106868	0.0131086	NA	NA	NA		LDLR	HSD3B7	0.341887	0.0046306	0.0362972	NA	NA	NA
RORA	NRIP1	0.486511	2.98915e-05	0.000838868	0.199863	2.97954e-06	1.32888e-05		OSBP	NCOA4	0.390817	0.00107597	0.0131727	0.349614	6.51603e-17	1.03102e-15		OSBPL2	LDLR	0.341448	0.00468696	0.0366939	0.103064	0.0167861	0.0333606
OSBPL8	NCOA3	0.485992	3.05696e-05	0.000854071	0.364697	2.28385e-18	4.05597e-17		OSBPL5	ABCA3	0.390614	0.00108304	0.0132338	0.144873	0.000750875	0.0020439		OSBPL11	HSD11B1	0.34128	0.00470865	0.0367816	0.140746	0.00106301	0.00278775
OSBPL11	NCOA2	0.485793	3.08346e-05	0.000854071	0.5652	9.76302e-47	6.96447e-45		OSBPL5	ABCA7	0.390334	0.0010928	0.0133276	0.274121	9.95097e-11	8.12949e-10		HSD17B7	ABCA2	0.341228	0.00471544	0.0367816	NA	NA	NA
OSBPL3	NRIP1	0.485858	3.07482e-05	0.000854071	NA	NA	NA		SC5D	PPRC1	0.389959	0.00110605	0.0134634	-0.220825	2.29012e-07	1.19797e-06		SCAP	ABCG1	0.341262	0.00471102	0.0367816	NA	NA	NA
OSBPL8	NCOR2	0.485394	3.13697e-05	0.000861419	NA	NA	NA		DHCR24	ABCA2	0.389736	0.00111399	0.0135343	NA	NA	NA		NCOA3	ESR2	0.341002	0.00474478	0.0369653	0.133711	0.00188261	0.00466325
RXRA	ABCA3	0.485434	3.13158e-05	0.000861419	NA	NA	NA		SCAP	NCOA1	0.389432	0.0011249	0.0136408	-0.166107	0.000108486	0.000354557		NR1H3	NCOR1	0.340593	0.00479844	0.0373378	-0.202735	2.12891e-06	9.76089e-06
OSBPL1A	ABCA7	0.484436	3.26904e-05	0.000893841	-0.0965313	0.0251526	0.0476025		EBP	ABCB1	-0.389305	0.0011295	0.0136707	-0.298837	1.46538e-12	1.50534e-11		SOAT1	OSBPL9	0.34041	0.00482261	0.0374801	0.197254	4.02664e-06	1.75731e-05
NPC1	ESR1	0.483039	3.47091e-05	0.00094499	NA	NA	NA		NCOA7	ARNT	0.388978	0.00114138	0.0137884	0.147599	0.000593894	0.00165108		LCAT	ABCA1	0.340144	0.00485791	0.0376628	NA	NA	NA
NRF1	NCOA6	0.482321	3.57917e-05	0.000970327	-0.168454	8.62781e-05	0.00028908		RORC	ABCG2	0.38861	0.00115488	0.013925	NA	NA	NA		OSBPL10	DHCR24	0.340174	0.00485395	0.0376628	NA	NA	NA
NCOA6	ERLIN2	0.481124	3.76659e-05	0.00101682	0.255969	1.70179e-09	1.17778e-08		MBTPS1	CYP51A1	0.388299	0.0011664	0.0140374	0.193514	6.15841e-06	2.59442e-05		NCOR2	AHR	0.340011	0.0048757	0.0377549	-0.207209	1.24895e-06	5.94402e-06
NPC1	ABCA1	0.481004	3.78582e-05	0.00101771	0.34523	1.66917e-16	2.51637e-15		OSBPL3	INSIG1	0.387928	0.0011803	0.014178	-0.195621	4.85206e-06	2.0924e-05		EBP	DHCR24	0.339908	0.00488948	0.0378157	NA	NA	NA
OSBPL1A	NCOR2	0.480805	3.81808e-05	0.00101781	NA	NA	NA		OSBPL10	NCOA6	0.38778	0.00118586	0.0142181	NA	NA	NA		SC5D	NPC2	0.339652	0.00492392	0.038036	NA	NA	NA
OSBPL8	ESR2	0.480857	3.80958e-05	0.00101781	NA	NA	NA		SREBF1	OSBPL11	0.387704	0.00118873	0.0142258	-0.229478	7.35314e-08	4.15636e-07		SULT1B1	INSIG1	0.339539	0.00493917	0.0381077	NA	NA	NA
NCOA1	CYP46A1	0.480605	3.85059e-05	0.00102221	0.221599	2.07274e-07	1.09322e-06		RXRA	LDLR	0.387421	0.0011995	0.0142818	-0.203219	2.01071e-06	9.25882e-06		OSBPL7	NCOA7	0.33933	0.00496748	0.0382799	NA	NA	NA
OSBPL3	OSBPL11	0.480505	3.86701e-05	0.00102232	0.196577	4.35139e-06	1.89311e-05		NR0B1	MBTPS2	0.387288	0.0012046	0.0142818	-0.121018	0.00494192	0.0112745		MBTPS1	ESR2	0.339275	0.00497492	0.038291	NA	NA	NA
NCOR2	DHCR24	0.480171	3.92223e-05	0.00103264	NA	NA	NA		SMO	CH25H	0.387354	0.00120208	0.0142818	0.364723	2.27058e-18	4.04366e-17		CYP51A1	CYP39A1	-0.339053	0.00500528	0.0383398	-0.18175	2.22301e-05	8.46069e-05
NCOR2	LCAT	0.479148	4.09597e-05	0.00106956	0.101851	0.0181241	0.0356205		OSBPL6	NPC1	0.387301	0.00120408	0.0142818	NA	NA	NA		NPC1	ERLIN2	0.339053	0.00500522	0.0383398	0.104481	0.0153327	0.0308564
NCOR2	ABCG8	0.479231	4.08155e-05	0.00106956	NA	NA	NA		NCOR1	ABCG8	0.387487	0.00119701	0.0142818	NA	NA	NA		NR1H3	ABCA1	0.339097	0.0049993	0.0383398	NA	NA	NA
OSBPL3	CYP46A1	0.478934	4.13318e-05	0.00107488	0.142888	0.000888599	0.00236731		OSBPL7	CYP8B1	0.387129	0.00121071	0.0143276	NA	NA	NA		RXRA	ABCG8	0.339158	0.00499091	0.0383398	NA	NA	NA
RXRA	NR1H2	0.477891	4.31902e-05	0.00111865	0.205824	1.47501e-06	6.91679e-06		DHCR24	CYP51A1	0.387026	0.00121468	0.0143481	0.227961	9.0039e-08	5.03154e-07		OSBP	RXRA	0.338415	0.00509325	0.0389202	-0.1623	0.000156284	0.000493102
NCOA2	CYP3A5	0.477756	4.34363e-05	0.00112048	NA	NA	NA		RORB	RORA	0.386835	0.00122208	0.0144088	0.461451	1.00154e-29	3.77247e-28		SOAT1	MBTPS2	0.338415	0.00509325	0.0389202	0.284118	1.89892e-11	1.68971e-10
NCOR2	CYP46A1	0.477372	4.41437e-05	0.0011296	0.175919	4.07876e-05	0.000146585		OSBPL3	NCOA7	0.386567	0.00123252	0.0144811	0.338377	7.05254e-16	1.00619e-14		HSD17B7	ABCA6	0.338215	0.00512104	0.0390391	-0.16833	8.73332e-05	0.000292462
INSIG1	DHCR7	0.477457	4.39869e-05	0.0011296	0.366608	1.47474e-18	2.6635e-17		RORA	ABCA1	0.386503	0.00123502	0.0144811	0.4847	4.79088e-33	2.14648e-31		NCOR2	INSIG2	-0.338215	0.00512104	0.0390391	-0.164165	0.000130827	0.000419414
OSBPL2	NCOA6	0.476255	4.6264e-05	0.00117913	0.24843	5.19817e-09	3.44092e-08		PPRC1	NFE2L1	0.386507	0.00123487	0.0144811	NA	NA	NA		ABCB1	ABCA9	0.338119	0.00513451	0.0390951	0.702487	3.30918e-81	3.22557e-79
OSBPL2	ABCA7	0.476095	4.65745e-05	0.00118233	0.0987002	0.0220443	0.0423553		LDLR	LCAT	0.386319	0.00124225	0.0145393	-0.114619	0.00778725	0.0169022		RXRA	HMGCS1	0.338016	0.00514896	0.0391001	-0.153636	0.000348176	0.00101946
RXRA	OSBPL7	0.475351	4.80489e-05	0.00121492	0.229797	7.04547e-08	3.99661e-07		CH25H	ABCA9	0.385702	0.00126678	0.0147992	0.639819	2.77175e-63	2.54622e-61		OSBPL8	ABCA3	0.337936	0.00516016	0.0391001	0.0998428	0.0205451	0.0398997
SREBF1	NPC1	0.475018	4.87213e-05	0.00122224	-0.102775	0.0170971	0.0338838		CYP46A1	CYP3A5	0.385585	0.00127148	0.0148269	NA	NA	NA		NCOA6	ABCG1	0.337896	0.00516578	0.0391001	NA	NA	NA
NCOA3	ABCA1	0.475098	4.85592e-05	0.00122224	0.432956	5.45718e-26	1.64735e-24		ESR1	CYP39A1	-0.385264	0.00128449	0.0148431	-0.187398	1.21231e-05	4.86331e-05		OSBPL10	ABCG8	0.33798	0.005154	0.0391001	NA	NA	NA
OSBPL8	NRIP1	0.47414	5.05379e-05	0.00126285	0.382736	3.26593e-20	6.65115e-19		NRIP1	ABCA7	0.385346	0.00128115	0.0148431	-0.171322	6.49403e-05	0.000223329		EBP	ABCG1	0.338039	0.00514569	0.0391001	NA	NA	NA
SREBF1	SCAP	0.474039	5.07504e-05	0.00126322	0.263916	5.04111e-10	3.75773e-09		OSBPL5	OSBPL2	0.385386	0.00127953	0.0148431	-0.11346	0.00843651	0.01809		SULT1B1	ABCA2	0.337259	0.00525608	0.0397089	-0.118461	0.00594169	0.0133221
OSBPL7	HSD17B7	0.473869	5.11118e-05	0.00126728	NA	NA	NA		SCAP	OSBPL7	0.385407	0.00127869	0.0148431	0.176982	3.65676e-05	0.000132987		OSBPL2	DHCR24	0.337241	0.00525866	0.0397089	NA	NA	NA
NCOR2	ABCA6	0.473182	5.25909e-05	0.0012989	NA	NA	NA		NCOR2	CYP3A5	0.385306	0.00128276	0.0148431	NA	NA	NA		HMGCR	ABCA5	0.337002	0.00529297	0.0399208	0.128926	0.00273565	0.00659707
ERLIN1	ABCG1	0.472962	5.30745e-05	0.0013058	NA	NA	NA		OSBPL3	NCOA2	0.385174	0.00128813	0.0148583	NA	NA	NA		NR1I2	CEL	0.336866	0.00531248	0.0400207	0.185348	1.5139e-05	5.96818e-05
OSBPL7	NCOR1	0.472667	5.37269e-05	0.00131677	-0.112831	0.00880921	0.0188007		RORB	ABCA6	0.384989	0.00129569	0.0148917	0.440552	5.95999e-27	1.89783e-25		SULT1B1	OSBPL3	0.336686	0.00533855	0.0401695	0.235715	3.15151e-08	1.87083e-07
RXRA	NCOA3	0.471426	5.65566e-05	0.00137783	-0.12449	0.00382718	0.00897836		SREBF1	NCOA4	0.384991	0.00129562	0.0148917	NA	NA	NA		SULT1B1	ABCG1	0.336642	0.00534482	0.0401695	NA	NA	NA
RXRA	NCOR1	0.471386	5.66498e-05	0.00137783	NA	NA	NA		OSBPL7	CYP46A1	0.384911	0.0012989	0.0149017	0.219481	2.72118e-07	1.4119e-06		SC5D	ABCA9	0.33602	0.00543565	0.0407562	0.195065	5.16845e-06	2.21092e-05
NCOR2	DHCR7	0.470389	5.90281e-05	0.00143023	NA	NA	NA		NR1H3	HSD3B7	0.384811	0.00130299	0.0149218	0.185797	1.44221e-05	5.7138e-05		SULT1B1	HSD3B7	0.336064	0.00542929	0.0407562	NA	NA	NA
NRF1	NCOA7	0.47003	5.99066e-05	0.00144603	NA	NA	NA		OSBPL9	NFE2L1	0.384707	0.00130726	0.0149439	NA	NA	NA		CYP39A1	CYP11A1	0.33595	0.00544598	0.0407858	0.361513	4.7031e-18	8.14843e-17
SCAP	ABCA7	0.469849	6.03534e-05	0.00145132	0.324172	1.2501e-14	1.59785e-13		ERLIN2	OSBPL5	0.384588	0.00131221	0.014947	-0.144462	0.000777692	0.0021088		NR1H2	LCAT	0.335874	0.0054572	0.0408219	0.424129	6.67432e-25	1.84868e-23
NRF1	ABCA3	0.469311	6.17001e-05	0.00147814	NA	NA	NA		RXRA	CYP3A5	0.384588	0.00131221	0.014947	NA	NA	NA		NCOA7	ABCA9	0.335781	0.00547098	0.0408771	0.491512	4.55304e-34	2.1453e-32
SCAP	ABCA2	0.469075	6.23013e-05	0.00148142	0.337282	8.85049e-16	1.24326e-14		OSBPL10	NCOA1	0.384508	0.00131551	0.014958	0.254897	1.99898e-09	1.37601e-08		NCOA3	ABCA7	0.335701	0.0054828	0.0409175	-0.278084	5.20206e-11	4.3961e-10
LDLR	CYP3A5	0.469112	6.2207e-05	0.00148142	NA	NA	NA		RXRA	PPARGC1B	0.384109	0.00133217	0.0151204	0.185564	1.47907e-05	5.84895e-05		OSBPL10	DHCR7	0.335621	0.00549465	0.040958	NA	NA	NA
NR1H2	ABCA3	0.468792	6.30261e-05	0.0014931	NA	NA	NA		HSD17B7	ABCA7	0.383949	0.00133888	0.0151697	NA	NA	NA		OSBPL6	NCOA6	0.335462	0.0055184	0.0410872	0.143465	0.000846351	0.00227087
OSBPL2	NCOA3	0.468234	6.44835e-05	0.00151769	0.309406	2.12284e-13	2.37986e-12		RORA	HMGCS1	0.38355	0.00135581	0.0152609	0.177787	3.36512e-05	0.00012351		SULT2B1	NRIP1	0.335297	0.00554301	0.0412223	NA	NA	NA
SCAP	NCOA6	0.468212	6.45394e-05	0.00151769	NA	NA	NA		NCOA1	ABCB1	0.383534	0.00135649	0.0152609	0.290903	5.93859e-12	5.6463e-11		NPC1	ABCG8	0.335144	0.00556594	0.0413447	NA	NA	NA
OSBPL10	NRIP1	0.468074	6.49056e-05	0.0015207	NA	NA	NA		NRIP1	OSBP	0.38355	0.00135581	0.0152609	0.319859	2.90601e-14	3.5577e-13		SCAP	OSBP	0.334837	0.00561231	0.0416327	-0.182621	2.027e-05	7.7843e-05
NR1H2	ABCA7	0.467835	6.55435e-05	0.00153003	0.36379	2.80791e-18	4.95908e-17		PPARG	ABCA9	0.383565	0.00135515	0.0152609	0.541701	2.3624e-42	1.50077e-40		HSD17B7	ABCG5	0.334801	0.00561775	0.0416327	0.161887	0.000162527	0.00051028
RXRA	NCOA1	0.467436	6.66196e-05	0.00154948	NA	NA	NA		CYP3A4	ABCG1	0.383391	0.00136262	0.015276	-0.117356	0.00642734	0.0142906		OSBPL10	AHR	0.334703	0.00563249	0.0416935	NA	NA	NA
NCOA3	CYP46A1	0.466558	6.90447e-05	0.00159427	-0.199158	3.23333e-06	1.43705e-05		OSBPL9	ABCA5	0.383391	0.00136263	0.015276	0.145377	0.000719261	0.00196623		HSD17B7	CYP7A1	0.334554	0.00565521	0.0418132	NA	NA	NA
LCAT	ESR2	0.466594	6.89438e-05	0.00159427	0.347787	9.66118e-17	1.4881e-15		PPARGC1B	OSBPL11	0.383095	0.00137534	0.0153646	0.250161	4.03517e-09	2.6906e-08		NR1H3	NR1H2	0.334148	0.00571736	0.0422238	0.266652	3.28484e-10	2.53133e-09
OSBPL11	CYP3A5	0.465684	7.15377e-05	0.00164588	NA	NA	NA		ARNT	ABCG8	0.383113	0.00137456	0.0153646	NA	NA	NA		NCOA3	DHCR24	0.333789	0.00577285	0.0425843	0.113349	0.0085015	0.0182171
OSBPL11	ERLIN1	0.465264	7.27672e-05	0.00166816	0.352015	3.86787e-17	6.2281e-16		OSBPL7	HSD3B7	0.382908	0.00138344	0.0154265	0.113615	0.00834721	0.0179447		OSBPL5	ABCA6	0.333626	0.00579818	0.0427218	NA	NA	NA
SREBF1	ERLIN2	0.465081	7.3308e-05	0.00167454	NA	NA	NA		NCOA2	AHR	0.382856	0.00138572	0.0154265	0.288295	9.31859e-12	8.61616e-11		CYP8B1	ABCA6	0.33348	0.00582101	0.0428406	0.274271	9.71191e-11	7.94435e-10
UGT1A8	NR1I2	0.464967	7.36477e-05	0.00167631	NA	NA	NA		RORA	CYP3A5	0.382712	0.00139197	0.0154692	0.152972	0.000369592	0.00107428		SULT2A1	GPR183	-0.333394	0.00583446	0.0428902	NA	NA	NA
OSBPL2	NCOR2	0.464123	7.6202e-05	0.00172216	0.215386	4.56983e-07	2.29823e-06		OSBPL9	NCOA7	0.382433	0.00140422	0.0155781	0.245211	8.28309e-09	5.30159e-08		MBTPS2	ESR1	0.333267	0.00585436	0.0429869	0.31058	1.70463e-13	1.93136e-12
OSBPL2	INSIG1	0.464168	7.60651e-05	0.00172216	0.271309	1.56675e-10	1.24802e-09		ERLIN1	CYP51A1	0.382288	0.00141058	0.0155946	0.116043	0.0070506	0.0154822		NCOA7	ABCG5	0.333161	0.00587103	0.0430598	NA	NA	NA
SULT1B1	ABCA6	0.463809	7.71754e-05	0.00173372	0.350985	4.84117e-17	7.69825e-16		GPR183	CH25H	0.382324	0.00140903	0.0155946	0.609898	4.05664e-56	3.29932e-54		OSBPL10	ABCG5	0.332921	0.00590892	0.043288	-0.231229	5.81121e-08	3.329e-07
SCAP	CYP46A1	0.463783	7.72565e-05	0.00173372	NA	NA	NA		RORB	CYP46A1	0.382099	0.00141896	0.0156457	0.122599	0.00440215	0.0102072		MBTPS2	ABCG5	0.332801	0.00592795	0.0433776	-0.203632	1.9149e-06	8.85599e-06
NR1H2	NCOA6	0.462886	8.00962e-05	0.00179115	-0.486246	2.821e-33	1.2819e-31		SREBF1	OSBPL9	0.382074	0.0014201	0.0156457	NA	NA	NA		CYP51A1	ABCA3	0.332708	0.0059427	0.0434358	0.160327	0.000188246	0.00058385
OSBPL5	ABCA1	0.462208	8.23089e-05	0.00183421	-0.175835	4.11428e-05	0.000147612		CYP7B1	ABCC1	0.381893	0.00142817	0.0157075	NA	NA	NA		SOAT1	RXRA	0.332628	0.00595541	0.0434789	-0.174485	4.72191e-05	0.000167903
NRIP1	ESR1	0.461888	8.33696e-05	0.00185138	0.222051	1.95521e-07	1.03723e-06		NRIP1	HSD17B7	0.381555	0.00144334	0.0158469	NA	NA	NA		ERLIN1	CYP3A4	0.332522	0.00597232	0.0435029	0.188361	1.09113e-05	4.42164e-05
NRIP1	NCOR2	0.461569	8.44428e-05	0.00186872	NA	NA	NA		NCOA4	AHR	0.381379	0.00145129	0.0159069	0.162469	0.000153804	0.000485759		STARD4	OSBPL9	0.332535	0.0059703	0.0435029	0.213467	5.80694e-07	2.8818e-06
SULT2B1	DHCR24	0.460508	8.81009e-05	0.0019309	0.202203	2.26661e-06	1.03255e-05		LDLR	HMGCS1	0.381315	0.00145418	0.0159112	0.401423	3.00736e-22	6.9756e-21		INSIG1	ABCA2	0.332379	0.00599535	0.0436209	NA	NA	NA
MBTPS2	ERLIN2	0.460492	8.816e-05	0.0019309	0.392361	3.0318e-21	6.59506e-20		OSBPL10	OSBPL3	0.38082	0.00147682	0.0160489	0.107978	0.0122096	0.025158		NR1I2	CYP11A1	0.332206	0.00602302	0.0437225	0.103782	0.0160356	0.0320888
OSBPL10	ABCA7	0.460651	8.75999e-05	0.0019309	NA	NA	NA		ESR1	ABCG1	0.380956	0.00147057	0.0160489	0.172993	5.49157e-05	0.000192167		CYP3A5	ARNT	0.332229	0.00601935	0.0437225	NA	NA	NA
HSD3B7	HSD17B7	0.460372	8.85822e-05	0.00193351	0.197504	3.91301e-06	1.7129e-05		OSBPL9	ABCB1	0.38082	0.00147682	0.0160489	0.237282	2.53774e-08	1.52923e-07		AHRR	ABCG4	0.331986	0.00605855	0.0439305	0.156	0.000280984	0.000840846
NRIP1	DHCR7	0.460212	8.9148e-05	0.00193924	NA	NA	NA		OSBP	ESR1	0.380876	0.00147424	0.0160489	0.280919	3.25003e-11	2.82888e-10		PPARGC1B	NCOR2	0.33179	0.00609037	0.0441112	0.103532	0.0162929	0.0324916
DHCR7	DHCR24	0.459638	9.12106e-05	0.00197067	0.119977	0.00532914	0.0120588		OSBPL1A	ABCA3	0.380278	0.001502	0.0162948	NA	NA	NA		OSBPL6	MBTPS2	0.331511	0.00613595	0.044369	0.10009	0.0202323	0.039352
OSBPL11	MBTPS1	0.459718	9.09212e-05	0.00197067	NA	NA	NA		RXRA	ABCG1	0.380118	0.00150948	0.0163482	NA	NA	NA		ABCA5	ABCA2	0.331487	0.00613987	0.044369	0.16601	0.000109507	0.000357345
PPRC1	OSBPL5	0.45884	9.41515e-05	0.00202735	0.114262	0.00798252	0.017279		TM7SF2	NFE2L1	0.379839	0.00152265	0.0164351	-0.0984104	0.0224394	0.0430288		MBTPS2	LCAT	0.331444	0.00614686	0.0443693	-0.524226	2.6074e-39	1.47973e-37
NR1H2	NCOR1	0.458177	9.66608e-05	0.0020687	-0.424172	6.5949e-25	1.83465e-23		RXRA	LCAT	0.379854	0.00152193	0.0164351	0.257959	1.25951e-09	8.8904e-09		ESR1	CYP46A1	0.331391	0.00615558	0.044382	NA	NA	NA
SULT1B1	AHR	0.458162	9.67197e-05	0.0020687	0.224768	1.37247e-07	7.43531e-07		SREBF1	MBTPS2	0.3794	0.00154356	0.0166179	-0.0989858	0.021661	0.0417493		OSBPL1A	ABCG5	0.330921	0.00623318	0.0448908	-0.121571	0.00474663	0.0108873
OSBPL6	OSBPL1A	0.45706	0.000101029	0.00215367	0.110562	0.010277	0.0215534		RORB	OSBPL11	0.379374	0.00154479	0.0166179	0.24475	8.84904e-09	5.64121e-08		DHCR7	CYP46A1	0.330713	0.00626784	0.0450896	-0.165899	0.000110695	0.000360853
OSBPL1A	ABCA2	0.45668	0.000102553	0.00217887	NA	NA	NA		OSBP	HMGCS1	0.378522	0.00158615	0.0170341	0.316304	5.76498e-14	6.80972e-13		DHCR7	ABCA7	0.330593	0.00628784	0.0451826	NA	NA	NA
SC5D	CH25H	0.456552	0.000103073	0.00218266	0.129411	0.00263553	0.00637249		AHR	ABCA1	0.378402	0.00159204	0.0170687	0.356402	1.47444e-17	2.45465e-16		CYP46A1	ABCA7	0.330473	0.00630789	0.0452757	0.261806	6.99113e-10	5.10989e-09
NCOR1	ABCA7	0.455384	0.000107925	0.00227784	-0.100316	0.0199505	0.0388868		OSBPL11	NCOR2	0.378107	0.00160667	0.0171391	-0.155411	0.000296482	0.000883909		NCOR1	ABCA6	0.330354	0.006328	0.0453181	0.158627	0.000220586	0.00067336
NCOR1	NCOA6	0.455144	0.000108944	0.00229178	0.419748	2.25104e-24	6.0259e-23		SOAT1	OSBPL5	0.378123	0.00160586	0.0171391	-0.133349	0.00193745	0.00478238		SC5D	NCOA5	0.330367	0.00632581	0.0453181	NA	NA	NA
SULT1B1	RORA	0.45433	0.000112476	0.0023583	0.222291	1.8952e-07	1.00791e-06		SC5D	HMGCR	0.378146	0.00160468	0.0171391	0.236742	2.7348e-08	1.63559e-07		SCAP	RORB	0.330221	0.00635026	0.0453852	-0.118044	0.00612097	0.0136904
OSBPL2	NPC1	0.454027	0.000113821	0.0023787	NA	NA	NA		SULT1B1	CYP7A1	0.378011	0.00161144	0.0171613	0.166973	9.97271e-05	0.000328921		NCOA7	NCOA3	0.330114	0.00636839	0.0453852	0.151526	0.000420575	0.00120384
OSBPL8	NCOA2	0.453413	0.000116586	0.00242853	0.464595	3.68473e-30	1.43885e-28		NR1H3	NPC2	0.377907	0.00161661	0.0171877	0.342464	2.99948e-16	4.41757e-15		NFE2L1	ABCA2	0.33013	0.00636576	0.0453852	0.237099	2.60308e-08	1.56417e-07
RXRA	HSD3B7	0.452231	0.000122082	0.00253474	0.154543	0.000320791	0.000948408		OSBPL1A	NCOA1	0.377524	0.00163584	0.0173632	0.24733	6.09965e-09	3.98396e-08		CYP8B1	ARNT	0.330087	0.00637291	0.0453852	NA	NA	NA
OSBPL9	NRF1	0.451832	0.000123991	0.00256603	NA	NA	NA		RORB	NCOA1	0.376481	0.00168928	0.0179008	0.287239	1.11675e-11	1.01783e-10		SULT1B1	MBTPS1	0.330117	0.00636783	0.0453852	NA	NA	NA
OSBPL8	OSBPL11	0.451218	0.000126983	0.00261945	0.42656	3.37366e-25	9.63721e-24		NPC1	NCOR2	0.376247	0.00170147	0.018	NA	NA	NA		OSBPL7	NRIP1	0.329798	0.00642214	0.0456849	-0.103105	0.0167428	0.0332849
OSBPL8	AHR	0.450116	0.000132518	0.00272483	0.356988	1.29492e-17	2.17278e-16		RORB	OSBPL1A	0.37612	0.00170815	0.0180408	0.197748	3.80482e-06	1.66897e-05		HSD3B7	ESR2	0.329727	0.00643416	0.0457194	NA	NA	NA
HSD3B7	ABCA2	0.450014	0.000133042	0.00272683	NA	NA	NA		OSBPL1A	HMGCR	0.375772	0.00172649	0.0182044	NA	NA	NA		INSIG2	ERLIN2	0.329675	0.00644302	0.0457315	0.169335	7.91029e-05	0.000267142
OSBPL1A	NCOR1	0.449836	0.000133956	0.00273677	0.26436	4.70419e-10	3.53964e-09		OSBPL10	NR1H3	0.375672	0.00173178	0.0182301	NA	NA	NA		INSIG1	HMGCS1	0.329399	0.00649035	0.0459143	0.389852	5.67644e-21	1.21411e-19
OSBPL9	MBTPS2	0.449318	0.000136664	0.0027832	NA	NA	NA		NPC1	CYP46A1	0.37505	0.00176514	0.0184309	-0.13904	0.00122406	0.00316589		SOAT1	ERLIN2	0.329436	0.00648405	0.0459143	NA	NA	NA
NCOA3	MBTPS1	0.447681	0.000145541	0.00294519	0.144553	0.000771662	0.00209512		OSBP	NCOR2	0.37501	0.0017673	0.0184309	-0.104684	0.0151337	0.0305039		NCOR1	LDLR	0.329476	0.0064772	0.0459143	NA	NA	NA
SULT1B1	ESR2	0.447747	0.000145178	0.00294519	NA	NA	NA		SULT1B1	NPC1	0.375153	0.00175955	0.0184309	0.151742	0.000412559	0.00118355		SULT1B1	MBTPS2	0.32918	0.00652819	0.0461309	NA	NA	NA
SCAP	OSBPL8	0.44734	0.000147458	0.00296433	-0.197115	4.09121e-06	1.78357e-05		ESR2	CYP46A1	0.375133	0.00176065	0.0184309	0.168206	8.84006e-05	0.000295417		ESR2	ABCA1	0.329036	0.00655301	0.046204	0.196884	4.20083e-06	1.82886e-05
SCAP	RORA	0.447021	0.000149273	0.00296433	-0.136807	0.0014687	0.00372173		NCOA6	DHCR24	0.374994	0.00176817	0.0184309	0.186185	1.38296e-05	5.49955e-05		NFE2L1	ABCA6	0.329077	0.00654603	0.046204	NA	NA	NA
OSBPL10	NCOR1	0.447083	0.000148919	0.00296433	0.182034	2.15726e-05	8.23993e-05		OSBPL8	ABCA4	0.37523	0.00175541	0.0184309	NA	NA	NA		OSBPL8	NR1H4	0.328989	0.00656127	0.0462112	NA	NA	NA
EBP	DHCR7	0.447067	0.000149007	0.00296433	0.411986	1.85713e-23	4.79065e-22		SCAP	NCOR1	0.374706	0.00178383	0.0185638	NA	NA	NA		LDLR	CYP46A1	0.328398	0.00666452	0.046835	-0.134781	0.00172872	0.00431892
OSBPL6	OSBPL10	0.447242	0.000148011	0.00296433	NA	NA	NA		NCOA7	LCAT	0.374426	0.00179914	0.0186926	0.297703	1.79481e-12	1.82323e-11		CYP46A1	CYP3A4	0.328432	0.00665855	0.046835	NA	NA	NA
RXRA	NCOA2	0.447307	0.000147647	0.00296433	NA	NA	NA		OSBPL9	NCOR2	0.374252	0.00180876	0.0187241	-0.182383	2.07874e-05	7.96386e-05		SULT2B1	OSBPL7	0.328349	0.00667322	0.0468446	NA	NA	NA
NCOA6	ABCA7	0.446843	0.00015029	0.00297528	-0.320445	2.59322e-14	3.19314e-13		NR1H2	NCOA7	0.374292	0.00180656	0.0187241	-0.0996378	0.0208074	0.0402987		NR1H2	HSD17B7	0.327919	0.00674929	0.0473266	NA	NA	NA
SREBF1	SOAT1	0.446205	0.000154003	0.00302574	-0.140567	0.00107892	0.00282483		DHCR7	ABCA3	0.374212	0.00181097	0.0187241	0.110357	0.0104193	0.0218284		LCAT	ABCA7	0.327653	0.00679683	0.0476076	0.362722	3.57836e-18	6.28501e-17
CYP46A1	ABCA2	0.446161	0.000154261	0.00302574	0.179735	2.74785e-05	0.000102684		OSBPL1A	NPC1	0.373853	0.00183094	0.0188999	0.279554	4.07904e-11	3.50685e-10		SULT2A1	NR0B1	0.32714	0.00688923	0.0482019	NA	NA	NA
NRIP1	CYP3A5	0.446245	0.000153769	0.00302574	NA	NA	NA		NCOA1	AHR	0.373613	0.00184436	0.0190077	0.33861	6.71933e-16	9.6283e-15		OSBPL5	ABCG2	0.327016	0.00691179	0.0483068	-0.100228	0.0200595	0.0390755
NCOR2	MBTPS2	0.445886	0.000155892	0.00303905	NA	NA	NA		HSD3B7	ARNT	0.373533	0.00184885	0.0190233	NA	NA	NA		TM7SF2	NCOA6	0.326922	0.00692894	0.0483737	-0.135786	0.00159486	0.00401269
RXRA	OSBPL1A	0.445965	0.000155418	0.00303905	NA	NA	NA		NCOA7	NCOA2	0.373278	0.00186331	0.0191413	NA	NA	NA		HMGCS1	CYP39A1	-0.3268	0.00695108	0.0484753	NA	NA	NA
OSBPL11	LDLR	0.44575	0.000156698	0.00304547	0.186324	1.36224e-05	5.42389e-05		OSBPL2	ABCA3	0.373134	0.00187146	0.0191941	NA	NA	NA		RORB	ABCA9	0.326677	0.00697367	0.0485798	0.352976	3.13576e-17	5.11372e-16
SULT1B1	DHCR7	0.445471	0.000158375	0.00305945	-0.103187	0.0166548	0.0331513		OSBPL1A	NCOA6	0.372935	0.00188286	0.0192801	NA	NA	NA		OSBPL5	HSD17B7	0.326602	0.0069873	0.0486217	0.113676	0.00831239	0.0178899
NCOR2	ABCA1	0.445486	0.000158282	0.00305945	NA	NA	NA		NCOA6	ESR1	0.372576	0.00190354	0.0194606	0.231025	5.97341e-08	3.40967e-07		SCAP	NCOA2	0.326299	0.00704309	0.0489566	NA	NA	NA
STAR	ERLIN2	0.445152	0.000160313	0.00308753	0.344552	1.92837e-16	2.89346e-15		NCOA6	NCOA3	0.372416	0.00191279	0.0194928	0.635855	2.73961e-62	2.4463e-60		NRF1	NPC1	0.326123	0.00707566	0.0491295	-0.199136	3.24175e-06	1.43979e-05
OSBPL9	ABCG2	0.445043	0.000160975	0.00309097	0.256896	1.47955e-09	1.03976e-08		SULT2B1	ABCC1	0.372468	0.00190975	0.0194928	NA	NA	NA		OSBPL8	OSBPL5	0.325804	0.00713511	0.049458	-0.20396	1.8418e-06	8.53645e-06
NCOA1	MBTPS2	0.443731	0.000169204	0.00323922	0.429907	1.30674e-25	3.81825e-24		NRF1	ABCA2	0.372267	0.00192149	0.0195502	0.0990079	0.0216316	0.0417052		TM7SF2	HSD11B1	-0.325786	0.00713847	0.049458	NA	NA	NA
RXRA	NRIP1	0.443451	0.000171004	0.0032639	-0.128883	0.00274485	0.00661427		HSD17B7	ABCG8	0.372149	0.00192834	0.0195887	NA	NA	NA		OSBPL1A	AHR	0.325684	0.00715752	0.0495362	0.195841	4.73212e-06	2.04621e-05
NCOA6	HSD3B7	0.443212	0.000172561	0.0032838	-0.320153	2.74489e-14	3.37339e-13		OSBPL1A	NRIP1	0.371977	0.00193845	0.0196601	0.324266	1.22728e-14	1.57816e-13		SMO	ABCA6	0.325633	0.00716712	0.049549	0.320539	2.54616e-14	3.15344e-13
SCAP	ESR1	0.44307	0.00017349	0.00329166	NA	NA	NA		NCOA3	CYP3A4	0.37189	0.00194358	0.0196809	0.207615	1.18919e-06	5.68507e-06		CYP51A1	CYP3A5	0.325525	0.00718749	0.049636	0.101926	0.0180385	0.0354742
NRIP1	NCOA7	0.442932	0.000174393	0.00329901	NA	NA	NA		NCOA6	NCOA5	0.371635	0.00195866	0.0198021	0.405111	1.15026e-22	2.76603e-21		OSBP	CYP3A5	0.325445	0.00720251	0.049686	NA	NA	NA
SOAT1	PPRC1	0.442777	0.00017542	0.00330861	NA	NA	NA		LCAT	HSD3B7	0.371433	0.00197067	0.0198921	0.302729	7.26037e-13	7.71921e-12
OSBPL10	NFE2L1	0.441695	0.000182727	0.00341617	NA	NA	NA		SREBF1	OSBPL2	0.371259	0.00198111	0.0199659	NA	NA	NA
NRIP1	INSIG1	0.44172	0.00018256	0.00341617	NA	NA	NA		NPC1	NCOR1	0.37086	0.00200516	0.020169	0.218014	3.28028e-07	1.68555e-06
OSBPL2	NFE2L1	0.441815	0.000181905	0.00341617	NA	NA	NA		HSD17B7	HMGCS1	0.37082	0.00200758	0.020169	NA	NA	NA
AHR	ABCA6	0.441456	0.000184382	0.00343704	0.431178	9.09145e-26	2.70603e-24		OSBPL11	NPC1	0.370744	0.00201221	0.0201837	0.474907	1.28822e-31	5.53848e-30
MBTPS1	CYP3A4	0.441083	0.000186985	0.00347541	NA	NA	NA		SCAP	NPC1	0.370635	0.00201882	0.0202183	NA	NA	NA
NCOA3	DHCR7	0.440179	0.000193441	0.0035746	NA	NA	NA		NCOA7	AHR	0.370461	0.00202948	0.0202624	0.395499	1.37292e-21	3.11382e-20
ERLIN1	ABCC1	0.440245	0.000192962	0.0035746	NA	NA	NA		ABCB1	ABCA10	0.370459	0.00202957	0.0202624	0.670026	2.25166e-71	2.16177e-69
NCOA5	ABCG1	0.439963	0.000195009	0.00359318	NA	NA	NA		OSBPL11	NFE2L1	0.370025	0.00205631	0.020396	0.117895	0.00618603	0.0138262
NR1H3	HSD17B7	0.439505	0.000198385	0.00363441	NA	NA	NA		RORB	OSBPL3	0.369983	0.00205893	0.020396	0.301797	8.598e-13	9.08088e-12
OSBPL5	NFE2L1	0.43954	0.000198122	0.00363441	NA	NA	NA		OSBPL2	ESR1	0.370061	0.00205407	0.020396	NA	NA	NA
OSBPL1A	OSBPL10	0.438622	0.000205033	0.00371357	0.138567	0.00127246	0.00327385		OSBPL7	OSBPL10	0.370091	0.00205224	0.020396	NA	NA	NA
OSBPL3	OSBP	0.438627	0.000205	0.00371357	NA	NA	NA		NCOA2	ESR2	0.37017	0.00204738	0.020396	NA	NA	NA

## Sheet: Table S7
Table S7: The largest mRNA-mRNA correlation coefficient (Spearman) differences between patients separated by
the intrinsic subtype, menopause status, and progesterone receptor status
Note: Only the largest differences (above 0.95) are displayed
Note: None of the mRNA-mRNA pairs involved in the original main network (patients n=67) show large differences
Table S7.1		Luminal A (n=16)		Luminal B (n=33)
mRNA1	mRNA2	Correlation coefficient	p-value (FDR-adjusted)	Correlation coefficient	p-value (FDR-adjusted)	difference LA - LB
NCOR1	SOAT1	-0.55	0.341366	0.532754	0.033841	-1.08275
NCOA3	SULT2A1	-0.668731	0.147176	0.381068	0.187915	-1.0498
OSBP	OSBPL9	0.688235	0.116409	-0.34492	0.25886	1.03316
CYP3A4	SULT2A1	-0.578081	0.296112	0.433049	0.117731	-1.01113
ABCA2	HMGCS2	0.715232	0.0858084	-0.24929	0.454867	0.964522
EBP	SMO	0.640121	0.196784	-0.323784	0.301239	0.963905
EBP	NCOA5	0.791176	0.0211713	-0.170789	0.640628	0.961965
Table S7.2		Premenopausal (n=19)		Peri/postmenopausal (n=47)
mRNA1	mRNA2	Correlation coefficient	p-value (FDR-adjusted)	Correlation coefficient	p-value (FDR-adjusted)	difference premenopausal - post/perimenopausal
DHCR7	CYP27A1	0.749123	0.0141814	-0.218149	0.422864	0.967272
Table S7.3		PR negative (n=13)		PR positive (n=54)
mRNA1	mRNA2	Correlation coefficient	p-value (FDR-adjusted)	Correlation coefficient	p-value (FDR-adjusted)	difference PR negative - positive
LDLR	ABCA9	-0.615385	0.379572	0.422298	0.0207173	-1.03768
MBTPS1	ABCA8	-0.67033	0.255491	0.360881	0.0606098	-1.03121
NCOA3	MSMO1	-0.763736	0.103566	0.237888	0.288404	-1.00162
OSBP	NCOA1	-0.549451	0.480852	0.451877	0.0111193	-1.00133
SC5D	ABCG8	-0.819808	0.0430591	0.1811	0.454395	-1.00091
PPARG	EBP	-0.785714	0.0776161	0.194377	0.411582	-0.980091
SC5D	NCOR2	-0.730769	0.158166	0.231485	0.303778	-0.962254

## Sheet: Table S8
Table S8: mRNA-miRNA interactions with FDR adj. p ≤ 0.05 in the original cohort, compared with values for the same interactions from validation analyses (FDR adj. p ≤ 0.05)
*NA - Interaction either not found (mRNA or miRNA not expressed) or not passed the adj. p-value cutoff
		Original cohort			Validation cohort TCGA-GA			Validation cohort TCGA-HS
mRNA	miRNA	Spearman correlation coefficient	p-value	FDR-adjusted p-value	Spearman correlation coefficient	p-value	FDR-adjusted p-value	Spearman correlation coefficient	p-value	FDR-adjusted p-value
ABCA9	hsa-miR-125b-5p	0.51512	4.86016e-05	0.0252091	0.363693	2.84099e-06	0.00041121	0.487655	1.11742e-23	5.94204e-21
ABCA9	hsa-miR-141-3p	-0.48147	0.00017218	0.0457795	-0.339347	1.3754e-05	0.00135251	-0.401734	6.72217e-16	1.24017e-13
ABCA9	hsa-miR-185-5p	-0.505119	7.17722e-05	0.0307337	NA	NA	NA	-0.17842	0.000535956	0.00407831
ABCA9	hsa-miR-4286	-0.551681	1.04789e-05	0.00920983	NA	NA	NA	NA	NA	NA
ABCA9	hsa-miR-4306	-0.527566	2.94049e-05	0.0189872	NA	NA	NA	NA	NA	NA
ABCA9	hsa-miR-93-5p	-0.497881	9.44561e-05	0.0355785	NA	NA	NA	-0.258185	4.29016e-07	9.41336e-06
ABCA9	hsa-miR-99a-5p	0.48879	0.000132222	0.0396896	0.501457	2.23687e-11	3.0332e-08	0.620251	4.97434e-41	1.2264e-37
ABCG2	hsa-let-7c	0.491117	0.000121426	0.0385865	0.497457	3.40529e-11	4.1778e-08	0.441995	2.8577e-19	9.01171e-17
CYP39A1	hsa-miR-127-3p	0.491437	0.000120006	0.0385865	NA	NA	NA	0.283949	2.39368e-08	7.70067e-07
CYP39A1	hsa-miR-130a-3p	0.492966	0.000113427	0.03787	NA	NA	NA	0.290101	1.14875e-08	4.05963e-07
CYP39A1	hsa-miR-199b-5p	0.484094	0.000156738	0.0428512	NA	NA	NA	0.233013	5.41893e-06	8.1284e-05
CYP39A1	hsa-miR-376a-3p	0.530678	2.58527e-05	0.0175498	NA	NA	NA	NA	NA	NA
CYP39A1	hsa-miR-376c-3p	0.544573	1.43218e-05	0.0119248	NA	NA	NA	0.24173	2.32222e-06	3.9827e-05
DHCR24	hsa-miR-200c-3p	0.555406	8.87089e-06	0.00850531	NA	NA	NA	0.18747	0.000271758	0.00229526
DHCR24	hsa-miR-3653	0.507255	6.61045e-05	0.0293053	NA	NA	NA	0.136976	0.00807152	0.0370765
DHCR7	hsa-miR-100-5p	-0.566136	5.42751e-06	0.00660487	NA	NA	NA	-0.282359	2.88535e-08	9.07781e-07
DHCR7	hsa-miR-140-5p	-0.49695	9.78103e-05	0.0359851	NA	NA	NA	NA	NA	NA
DHCR7	hsa-miR-195-5p	-0.5697	4.59261e-06	0.0060546	NA	NA	NA	-0.253802	6.80534e-07	1.39713e-05
DHCR7	hsa-miR-3676-5p	0.625244	2.58431e-07	0.000998007	NA	NA	NA	NA	NA	NA
DHCR7	hsa-miR-497-5p	-0.579574	2.86158e-06	0.00476528	NA	NA	NA	NA	NA	NA
DHCR7	hsa-miR-5739	0.504385	7.38187e-05	0.0307337	NA	NA	NA	NA	NA	NA
DHCR7	hsa-miR-99a-5p	-0.513465	5.18828e-05	0.0256496	NA	NA	NA	-0.257552	4.58824e-07	9.91607e-06
ESR1	hsa-miR-100-5p	-0.570716	4.37758e-06	0.00602203	-0.296448	0.000163311	0.00840793	-0.247238	1.33698e-06	2.4886e-05
ESR1	hsa-miR-125b-5p	-0.593891	1.40125e-06	0.00369463	-0.266105	0.000755541	0.0247656	-0.210968	4.00644e-05	0.000454052
ESR1	hsa-miR-127-3p	-0.504383	7.38231e-05	0.0307337	-0.292826	0.000197887	0.00960927	-0.312249	7.04312e-10	3.49195e-08
ESR1	hsa-miR-130a-3p	-0.584148	2.28638e-06	0.00425196	NA	NA	NA	-0.190282	0.000218643	0.00190234
ESR1	hsa-miR-143-3p	-0.561848	6.61829e-06	0.00738015	NA	NA	NA	-0.217914	2.17982e-05	0.000268957
ESR1	hsa-miR-145-5p	-0.485551	0.000148721	0.0420137	NA	NA	NA	NA	NA	NA
ESR1	hsa-miR-199a-3p	-0.530477	2.60696e-05	0.0175498	NA	NA	NA	-0.147502	0.00430618	0.0224714
ESR1	hsa-miR-199a-5p	-0.537444	1.94543e-05	0.0138305	NA	NA	NA	-0.235571	4.24026e-06	6.60137e-05
ESR1	hsa-miR-199b-5p	-0.619783	3.51557e-07	0.00111233	NA	NA	NA	-0.248973	1.12045e-06	2.14747e-05
ESR1	hsa-miR-376a-3p	-0.585461	2.14237e-06	0.00423654	NA	NA	NA	-0.134147	0.00949077	0.0422297
ESR1	hsa-miR-376c-3p	-0.557523	8.0622e-06	0.00797151	NA	NA	NA	-0.252224	8.01809e-07	1.61074e-05
ESR1	hsa-miR-424-5p	-0.489798	0.000127441	0.0395318	NA	NA	NA	-0.139627	0.00691639	0.0326895
ESR1	hsa-miR-99a-5p	-0.637936	1.23457e-07	0.000976543	-0.300554	0.000130959	0.00713326	-0.244902	1.69237e-06	3.03151e-05
CH25H	hsa-miR-100-5p	0.588836	1.81003e-06	0.00409067	0.464835	8.62352e-10	6.73262e-07	0.527995	3.65642e-28	2.47905e-25
CH25H	hsa-miR-103a-3p	-0.509521	6.05452e-05	0.0277631	NA	NA	NA	NA	NA	NA
CH25H	hsa-miR-1224-5p	0.493292	0.000112069	0.03787	NA	NA	NA	-0.237713	3.44544e-06	5.54541e-05
CH25H	hsa-miR-1227-5p	0.502905	7.81112e-05	0.0309026	NA	NA	NA	NA	NA	NA
CH25H	hsa-miR-125b-5p	0.638277	1.20974e-07	0.000976543	0.390771	4.19531e-07	0.000101017	0.443693	2.01243e-19	6.53498e-17
CH25H	hsa-miR-130a-3p	0.491762	0.000118576	0.0385865	NA	NA	NA	0.284156	2.33582e-08	7.55935e-07
CH25H	hsa-miR-134	0.492616	0.000114903	0.03787	0.331843	2.17919e-05	0.00189678	0.280412	3.62161e-08	1.10481e-06
CH25H	hsa-miR-140-5p	0.51862	4.22808e-05	0.022674	NA	NA	NA	0.134682	0.00920675	0.0412229
CH25H	hsa-miR-141-3p	-0.628658	2.12541e-07	0.000998007	-0.422758	3.47528e-08	1.46782e-05	-0.419904	2.30042e-17	5.67158e-15
CH25H	hsa-miR-143-3p	0.492668	0.000114682	0.03787	NA	NA	NA	0.317664	3.43274e-10	1.8545e-08
CH25H	hsa-miR-195-5p	0.489481	0.00012893	0.0396052	NA	NA	NA	0.31503	4.87819e-10	2.53441e-08
CH25H	hsa-miR-1973	-0.583006	2.41894e-06	0.00425196	NA	NA	NA	NA	NA	NA
CH25H	hsa-miR-199a-3p	0.540294	1.72268e-05	0.0129775	0.279635	0.000389884	0.0156806	0.286388	1.79287e-08	5.98066e-07
CH25H	hsa-miR-199a-5p	0.521689	3.73714e-05	0.0211148	0.25927	0.00104197	0.0304192	0.38524	1.20946e-14	1.73548e-12
CH25H	hsa-miR-199b-5p	0.614425	4.72825e-07	0.00136002	NA	NA	NA	0.385169	1.22419e-14	1.74738e-12
CH25H	hsa-miR-200c-3p	-0.538794	1.83677e-05	0.0135152	-0.355268	4.97687e-06	0.000622447	-0.389975	5.36322e-15	8.22264e-13
CH25H	hsa-miR-214-3p	0.484029	0.000157103	0.0428512	NA	NA	NA	0.3449	7.38095e-12	6.02926e-10
CH25H	hsa-miR-376a-3p	0.496975	9.77171e-05	0.0359851	NA	NA	NA	0.237025	3.68392e-06	5.87002e-05
CH25H	hsa-miR-376c-3p	0.492822	0.000114032	0.03787	NA	NA	NA	0.3372	2.27146e-11	1.634e-09
CH25H	hsa-miR-424-5p	0.495574	0.000102966	0.0367339	NA	NA	NA	0.173983	0.00073904	0.00529811
CH25H	hsa-miR-4284	-0.519439	4.09148e-05	0.0223197	NA	NA	NA	NA	NA	NA
CH25H	hsa-miR-4485	-0.52121	3.81006e-05	0.0211492	NA	NA	NA	NA	NA	NA
CH25H	hsa-miR-4515	-0.479398	0.000185341	0.0476763	NA	NA	NA	NA	NA	NA
CH25H	hsa-miR-4532	0.558865	7.58546e-06	0.00774207	NA	NA	NA	0.183958	0.000355056	0.0028849
CH25H	hsa-miR-494	-0.526381	3.08728e-05	0.0195363	0.27474	0.00049725	0.0184732	0.30404	2.03753e-09	8.92695e-08
CH25H	hsa-miR-574-5p	-0.623588	2.83883e-07	0.000998007	NA	NA	NA	NA	NA	NA
CH25H	hsa-miR-99a-5p	0.675234	1.1426e-08	0.00018076	0.520919	2.67343e-12	4.59187e-09	0.584512	1.48297e-35	2.01091e-32
INSIG1	hsa-miR-100-5p	-0.560633	6.99761e-06	0.00738015	NA	NA	NA	-0.143347	0.00554506	0.0275425
INSIG1	hsa-miR-125b-5p	-0.540796	1.68599e-05	0.0129775	NA	NA	NA	NA	NA	NA
INSIG1	hsa-miR-127-3p	-0.48808	0.000135689	0.0399495	NA	NA	NA	-0.16038	0.00188879	0.0115252
INSIG1	hsa-miR-130a-3p	-0.522319	3.64308e-05	0.0209577	NA	NA	NA	NA	NA	NA
INSIG1	hsa-miR-140-5p	-0.495172	0.000104516	0.0367339	NA	NA	NA	NA	NA	NA
INSIG1	hsa-miR-143-3p	-0.560755	6.95874e-06	0.00738015	NA	NA	NA	NA	NA	NA
INSIG1	hsa-miR-195-5p	-0.541468	1.63796e-05	0.0129563	NA	NA	NA	-0.136	0.00853808	0.038791
INSIG1	hsa-miR-199a-3p	-0.50972	6.00779e-05	0.0277631	NA	NA	NA	NA	NA	NA
INSIG1	hsa-miR-199a-5p	-0.495129	0.000104683	0.0367339	NA	NA	NA	-0.185242	0.000322163	0.00265887
INSIG1	hsa-miR-199b-5p	-0.509143	6.14415e-05	0.0277716	NA	NA	NA	-0.141005	0.00637675	0.0307062
INSIG1	hsa-miR-205-5p	-0.553176	9.80333e-06	0.00908265	NA	NA	NA	-0.178699	0.000525084	0.00401063
INSIG1	hsa-miR-3676-5p	0.510236	5.88822e-05	0.0277631	NA	NA	NA	NA	NA	NA
INSIG1	hsa-miR-376c-3p	-0.490943	0.000122204	0.0385865	NA	NA	NA	NA	NA	NA
INSIG1	hsa-miR-424-5p	-0.522677	3.59061e-05	0.0209577	NA	NA	NA	NA	NA	NA
INSIG1	hsa-miR-4465	0.488636	0.000132968	0.0396896	NA	NA	NA	NA	NA	NA
INSIG1	hsa-miR-4507	0.487439	0.000138889	0.0399495	NA	NA	NA	NA	NA	NA
INSIG1	hsa-miR-497-5p	-0.490727	0.000123174	0.0385865	NA	NA	NA	-0.141863	0.00605974	0.0295523
INSIG1	hsa-miR-574-5p	0.513047	5.27435e-05	0.0256739	NA	NA	NA	NA	NA	NA
INSIG1	hsa-miR-99a-5p	-0.590157	1.69362e-06	0.00409067	NA	NA	NA	-0.151152	0.00343069	0.0187091
NCOA2	hsa-miR-100-5p	-0.498154	9.34916e-05	0.0355785	NA	NA	NA	NA	NA	NA
NCOA2	hsa-miR-103a-3p	0.684477	6.003e-09	0.00018076	NA	NA	NA	-0.240999	2.49648e-06	4.23683e-05
NCOA2	hsa-miR-107	0.627844	2.22735e-07	0.000998007	NA	NA	NA	-0.18017	0.000471147	0.00365908
NCOA2	hsa-miR-141-3p	0.503385	7.66964e-05	0.0309026	NA	NA	NA	NA	NA	NA
NCOA2	hsa-miR-200c-3p	0.502897	7.81356e-05	0.0309026	NA	NA	NA	NA	NA	NA
NCOA2	hsa-miR-3656	-0.513467	5.18791e-05	0.0256496	NA	NA	NA	NA	NA	NA
NCOA2	hsa-miR-4532	-0.576121	3.38245e-06	0.00535103	NA	NA	NA	0.192921	0.000177763	0.00160004
NCOA2	hsa-miR-574-5p	0.574568	3.64424e-06	0.00549066	NA	NA	NA	NA	NA	NA
NCOA2	hsa-miR-93-5p	0.500513	8.554e-05	0.0334134	NA	NA	NA	-0.208637	4.89274e-05	0.000536125
NCOA3	hsa-miR-100-5p	-0.571057	4.30735e-06	0.00602203	NA	NA	NA	NA	NA	NA
NCOA3	hsa-miR-103a-3p	0.522681	3.58993e-05	0.0209577	NA	NA	NA	-0.18089	0.000446694	0.00350227
NCOA3	hsa-miR-107	0.528536	2.8252e-05	0.0186228	NA	NA	NA	NA	NA	NA
NCOA3	hsa-miR-126-3p	-0.483661	0.000159192	0.0430499	NA	NA	NA	0.187975	0.000261422	0.00222389
NCOA3	hsa-miR-140-5p	-0.568211	4.92572e-06	0.00623399	NA	NA	NA	0.132749	0.0102711	0.0450442
NCOA3	hsa-miR-143-3p	-0.486892	0.000141674	0.0403834	NA	NA	NA	NA	NA	NA
NCOA3	hsa-miR-205-5p	-0.504743	7.28147e-05	0.0307337	NA	NA	NA	NA	NA	NA
NCOA3	hsa-miR-3676-5p	0.487611	0.000138025	0.0399495	NA	NA	NA	NA	NA	NA
NCOA3	hsa-miR-376c-3p	-0.48045	0.000178551	0.0466889	NA	NA	NA	NA	NA	NA
NCOA3	hsa-miR-4428	0.51374	5.1325e-05	0.0256496	NA	NA	NA	NA	NA	NA
NCOA3	hsa-miR-4532	-0.542559	1.56274e-05	0.0126782	NA	NA	NA	0.188192	0.000257082	0.0021904
NCOA3	hsa-miR-574-5p	0.628775	2.11123e-07	0.000998007	NA	NA	NA	NA	NA	NA
NCOA3	hsa-miR-99a-5p	-0.537184	1.96704e-05	0.0138305	NA	NA	NA	NA	NA	NA
NRF1	hsa-miR-4442	-0.482055	0.000168622	0.0452135	NA	NA	NA	0.14099	0.0063823	0.030722
OSBP	hsa-miR-101-3p	-0.484645	0.000153657	0.0426466	NA	NA	NA	NA	NA	NA
OSBP	hsa-miR-205-5p	-0.586502	2.03423e-06	0.00423654	NA	NA	NA	NA	NA	NA
OSBP	hsa-miR-574-5p	0.564725	5.79542e-06	0.00679137	NA	NA	NA	NA	NA	NA
OSBPL10	hsa-miR-574-5p	0.545927	1.35018e-05	0.0115458	NA	NA	NA	NA	NA	NA
OSBPL11	hsa-miR-4532	-0.523215	3.51309e-05	0.0209577	NA	NA	NA	0.196225	0.00013665	0.00127872
SC5D	hsa-miR-125b-5p	0.523975	3.40618e-05	0.0209577	NA	NA	NA	0.275471	6.39666e-08	1.80894e-06
SC5D	hsa-miR-140-3p	0.50329	7.69746e-05	0.0309026	NA	NA	NA	NA	NA	NA
SC5D	hsa-miR-199a-3p	0.487561	0.000138272	0.0399495	NA	NA	NA	0.223731	1.28948e-05	0.000171677
SC5D	hsa-miR-199a-5p	0.481218	0.000173733	0.0458077	NA	NA	NA	0.210159	4.29535e-05	0.000480371
SC5D	hsa-miR-214-3p	0.552626	1.00472e-05	0.00908265	NA	NA	NA	0.171295	0.000894593	0.0062129
SC5D	hsa-miR-455-3p	0.494882	0.000105651	0.0367339	NA	NA	NA	NA	NA	NA
STARD5	hsa-miR-1249	-0.517469	4.42702e-05	0.0233451	NA	NA	NA	NA	NA	NA
STARD5	hsa-miR-29c-3p	0.51044	5.84157e-05	0.0277631	NA	NA	NA	0.209694	4.47011e-05	0.000496435
STARD5	hsa-miR-937-5p	-0.507028	6.66872e-05	0.0293053	NA	NA	NA	NA	NA	NA
SULT2B1	hsa-miR-103a-3p	0.48507	0.000151325	0.0423711	NA	NA	NA	0.155039	0.00267845	0.0153183
SULT2B1	hsa-miR-107	0.488699	0.00013266	0.0396896	NA	NA	NA	NA	NA	NA
SULT2B1	hsa-miR-151a-3p	0.499303	8.95377e-05	0.0345484	NA	NA	NA	NA	NA	NA
SULT2B1	hsa-miR-99b-5p	0.495237	0.000104263	0.0367339	0.293198	0.000194044	0.00950002	NA	NA	NA
TM7SF2	hsa-miR-99a-5p	-0.479904	0.000182045	0.0472123	NA	NA	NA	NA	NA	NA

## Sheet: Table S9.1
Table S9.1: The largest mRNA-miRNA correlation coefficient (Spearman) differences between patients separated by the intrinsic subtype
Note: Only the largest differences (above 0.95) are displayed
Note: mRNA-miRNA pairs involved in the original main network (patients n=56) are highlighted in bold (only CH25H-miR-494 in Table S9.1)
Table S9.1		Luminal A (n=13)		Luminal B (n=29)						Luminal A (n=13)		Luminal B (n=29)
mRNA	miRNA	Correlation coefficient	p-value (FDR-adjusted)	Correlation coefficient	p-value (FDR-adjusted)	difference LA - LB		mRNA	miRNA	Correlation coefficient	p-value (FDR-adjusted)	Correlation coefficient	p-value (FDR-adjusted)	difference LA - LB
NCOR2	hsa-miR-324-3p	-0.950549	0.0171512	0.387685	0.524049	-1.33823		HMGCR	hsa-miR-4497	0.635489	0.952405	-0.369348	0.553974	1.00484
NCOR2	hsa-miR-4653-3p	-0.906593	0.0841312	0.360926	0.568154	-1.26752		ESR1	hsa-miR-3656	0.423077	0.952405	-0.580685	0.211489	1.00376
NCOR2	hsa-miR-1305	-0.917582	0.0604676	0.303941	0.652246	-1.22152		ESR1	hsa-miR-575	0.418157	0.952405	-0.583816	0.205212	1.00197
HSD3B7	hsa-miR-4291	-0.489011	0.952405	0.728258	0.021905	-1.21727		ABCA1	hsa-miR-451a	0.567495	0.952405	-0.434097	0.452671	1.00159
NCOR2	hsa-miR-6717-5p	-0.945055	0.0171512	0.253695	0.704596	-1.19875		NCOA4	hsa-miR-361-3p	0.362637	0.965696	-0.638916	0.126173	1.00155
OSBPL7	hsa-miR-324-3p	-0.824176	0.475462	0.343705	0.598902	-1.16788		HSD3B7	hsa-miR-3656	0.60989	0.952405	-0.390244	0.521535	1.00013
NCOR2	hsa-miR-6131	-0.934066	0.0305068	0.233005	0.731257	-1.16707		ABCA3	hsa-miR-451a	0.724521	0.822191	-0.273959	0.685627	0.99848
OSBPL7	hsa-miR-4284	-0.71173	0.832359	0.447356	0.425375	-1.15909		ABCA5	hsa-miR-128	-0.484182	0.952405	0.514286	0.310789	-0.998468
NCOA6	hsa-miR-451a	0.652895	0.927399	-0.502587	0.334617	1.15548		RXRA	hsa-miR-4669	0.489011	0.952405	-0.508625	0.323699	0.997636
RXRA	hsa-miR-4800-5p	0.736264	0.81447	-0.416554	0.484651	1.15282		DHCR24	hsa-miR-3907	-0.602476	0.952405	0.393596	0.519513	-0.996073
OSBPL5	hsa-miR-3648	0.899588	0.0960585	-0.219759	0.749283	1.11935		ABCA5	hsa-miR-103a-3p	-0.668501	0.927399	0.326722	0.625029	-0.995223
OSBPL11	hsa-miR-222-3p	0.653846	0.927399	-0.462069	0.403066	1.11592		SC5D	hsa-miR-25-3p	0.748281	0.787071	-0.244611	0.714311	0.992893
ABCA3	hsa-miR-425-5p	-0.53095	0.952405	0.583395	0.205212	-1.11434		ABCA1	hsa-miR-1305	-0.681319	0.888984	0.31133	0.638308	-0.992649
SREBF1	hsa-miR-451a	0.446283	0.952405	-0.663464	0.0830771	1.10975		DHCR24	hsa-miR-6165	-0.663914	0.927399	0.327663	0.622589	-0.991577
OSBPL1A	hsa-let-7b-5p	-0.53095	0.952405	0.576501	0.216816	-1.10745		OSBPL10	hsa-miR-200c-3p	-0.43956	0.952405	0.550789	0.280342	-0.99035
RXRA	hsa-miR-1224-5p	0.594223	0.952405	-0.51078	0.31806	1.105		NPC1	hsa-miR-487b	-0.769231	0.763519	0.220963	0.74821	-0.990194
NCOA6	hsa-miR-93-5p	-0.734526	0.81447	0.368317	0.554022	-1.10284		ESR1	hsa-miR-940	0.503439	0.952405	-0.486573	0.35651	0.990012
ARNT	hsa-miR-324-3p	-0.818681	0.498752	0.281773	0.678138	-1.10045		PPARGC1A	hsa-miR-1587	-0.51433	0.952405	0.475101	0.37581	-0.98943
GPR183	hsa-miR-4466	-0.602476	0.952405	0.497286	0.337793	-1.09976		RXRA	hsa-miR-342-5p	-0.675824	0.899198	0.312846	0.635307	-0.988671
NCOR2	hsa-miR-212-3p	-0.692308	0.888984	0.39803	0.516625	-1.09034		GPR183	hsa-miR-134	-0.616232	0.952405	0.372087	0.549824	-0.988319
NCOA6	hsa-miR-103a-3p	-0.517194	0.952405	0.569422	0.228609	-1.08662		NCOA6	hsa-miR-125a-3p	0.547456	0.952405	-0.44001	0.443473	0.987466
RXRB	hsa-miR-3198	0.78022	0.690881	-0.30539	0.650377	1.08561		CYP51A1	hsa-miR-6165	-0.586779	0.952405	0.400641	0.511211	-0.98742
NCOR2	hsa-miR-4713-3p	-0.807692	0.569137	0.275369	0.685627	-1.08306		CYP7B1	hsa-miR-23b-3p	0.494505	0.952405	-0.492361	0.340879	0.986866
NRF1	hsa-miR-3652	0.538462	0.952405	-0.542365	0.280342	1.08083		NCOA6	hsa-miR-5001-5p	0.554945	0.952405	-0.431141	0.458401	0.986086
HSD3B7	hsa-miR-451a	0.694218	0.888984	-0.368317	0.554022	1.06253		RXRG	hsa-miR-4465	0.576557	0.952405	-0.409192	0.501759	0.985748
NCOA6	hsa-miR-128	-0.583219	0.952405	0.47734	0.373273	-1.06056		NCOA2	hsa-miR-6165	-0.713501	0.828481	0.272189	0.685627	-0.985691
NCOR2	hsa-miR-1233-1-5p	-0.686813	0.888984	0.373399	0.547056	-1.06021		ARNT	hsa-miR-4653-3p	-0.664835	0.927399	0.320769	0.629307	-0.985604
GPR183	hsa-miR-4516	-0.550497	0.952405	0.509088	0.322066	-1.05959		NCOA6	hsa-miR-3656	0.423077	0.952405	-0.560237	0.253159	0.983313
CYP3A4	hsa-miR-660-5p	0.457012	0.952405	-0.601583	0.180439	1.05859		ERLIN1	hsa-miR-4745-5p	-0.588721	0.952405	0.394089	0.519513	-0.98281
NCOA6	hsa-miR-17-5p	-0.489684	0.952405	0.568789	0.228609	-1.05847		RXRA	hsa-miR-4298	0.659341	0.927399	-0.32266	0.627671	0.982001
SULT2A1	hsa-miR-4532	0.553893	0.952405	-0.503486	0.332191	1.05738		ABCA1	hsa-miR-5006-5p	0.912088	0.071089	-0.0694667	0.941428	0.981555
ABCA3	hsa-miR-3656	0.510989	0.952405	-0.544962	0.280342	1.05595		HSD3B7	hsa-miR-6088	0.621734	0.952405	-0.355348	0.57794	0.977081
RXRA	hsa-miR-4499	0.791209	0.63793	-0.262198	0.695793	1.05341		RXRA	hsa-miR-6131	-0.873626	0.223709	0.102956	0.905806	-0.976582
ARNT	hsa-miR-6165	-0.658405	0.927399	0.391026	0.519833	-1.04943		RXRA	hsa-miR-451a	0.586779	0.952405	-0.389012	0.522868	0.975791
RORA	hsa-miR-151b	0.714286	0.822191	-0.335141	0.613156	1.04943		GPR183	hsa-miR-4739	-0.429161	0.952405	0.545723	0.280342	-0.974885
DHCR24	hsa-miR-3162-5p	-0.703297	0.865747	0.345329	0.595426	-1.04863		RXRA	hsa-miR-1305	-0.82967	0.443314	0.144828	0.854894	-0.974498
ABCA1	hsa-miR-324-3p	-0.604396	0.952405	0.442365	0.439387	-1.04676		HSD3B7	hsa-miR-4281	0.544705	0.952405	-0.428923	0.462984	0.973628
ABCA3	hsa-miR-937-5p	0.685093	0.888984	-0.358911	0.573764	1.044		SCAP	hsa-miR-1305	-0.703297	0.865747	0.269951	0.686646	-0.973247
OSBP2	hsa-miR-155-5p	-0.631868	0.952405	0.411359	0.494259	-1.04323		OSBPL7	hsa-miR-1305	-0.774725	0.734838	0.197038	0.785677	-0.971763
NCOA6	hsa-miR-20a-5p	-0.494505	0.952405	0.548053	0.280342	-1.04256		ABCA1	hsa-miR-1275	0.71978	0.822191	-0.251786	0.707061	0.971566
RXRA	hsa-miR-3141	0.686813	0.888984	-0.354187	0.579143	1.041		NCOR2	hsa-miR-3198	-0.697802	0.888984	0.273466	0.685627	-0.971269
RXRA	hsa-miR-324-3p	-0.785714	0.652675	0.253202	0.705497	-1.03892		NCOA6	hsa-miR-324-5p	-0.47868	0.952405	0.492118	0.341064	-0.970798
ABCA9	hsa-miR-4478	0.741758	0.812691	-0.2949	0.658299	1.03666		OSBPL1A	hsa-miR-212-3p	-0.56044	0.952405	0.408867	0.50268	-0.969307
LDLR	hsa-miR-324-3p	-0.725275	0.822191	0.310837	0.639703	-1.03611		NRF1	hsa-miR-487b	-0.653846	0.927399	0.31531	0.631379	-0.969156
OSBPL6	hsa-miR-3663-3p	0.646493	0.945153	-0.384824	0.528793	1.03132		ABCA5	hsa-miR-4653-3p	-0.604396	0.952405	0.364622	0.559181	-0.969017
HSD3B7	hsa-miR-1234-5p	0.682256	0.888984	-0.348983	0.58907	1.03124		LDLR	hsa-miR-6717-5p	-0.747253	0.787071	0.221182	0.748067	-0.968435
NPC1	hsa-miR-324-3p	-0.60989	0.952405	0.416256	0.485355	-1.02615		CH25H	hsa-miR-4428	0.395604	0.952405	-0.572432	0.224363	0.968036
ABCB1	hsa-miR-4800-5p	0.675824	0.899198	-0.347087	0.593403	1.02291		RXRA	hsa-miR-4653-3p	-0.763736	0.763519	0.204238	0.773017	-0.967974
OSBPL1A	hsa-miR-4507	0.703297	0.865747	-0.318798	0.629434	1.02209		OSBPL1A	hsa-miR-1233-1-5p	-0.56044	0.952405	0.406404	0.504785	-0.966844
OSBPL1A	hsa-miR-4459	0.681319	0.888984	-0.34052	0.602521	1.02184		NCOA6	hsa-miR-15a-5p	-0.494505	0.952405	0.471487	0.378066	-0.965992
ABCA1	hsa-miR-6717-5p	-0.736264	0.81447	0.285222	0.674301	-1.02149		NR1H3	hsa-miR-6723-5p	-0.541954	0.952405	0.423802	0.473969	-0.965756
TM7SF2	hsa-miR-21-5p	-0.652166	0.927399	0.369253	0.554022	-1.02142		NCOA3	hsa-miR-324-3p	-0.549451	0.952405	0.415271	0.485995	-0.964721
HSD3B7	hsa-miR-320a	-0.599725	0.952405	0.419665	0.479939	-1.01939		NCOA6	hsa-miR-107	-0.379643	0.957879	0.584843	0.205212	-0.964486
RXRA	hsa-miR-6717-5p	-0.862637	0.300007	0.155665	0.836677	-1.0183		ABCA3	hsa-miR-1587	0.582418	0.952405	-0.380342	0.536277	0.96276
RXRA	hsa-miR-4532	0.357143	0.965696	-0.659606	0.0865181	1.01675		RORA	hsa-miR-6165	-0.57576	0.952405	0.382643	0.529621	-0.958403
OSBPL9	hsa-miR-212-3p	-0.791209	0.63793	0.225123	0.739425	-1.01633		HMGCS1	hsa-miR-221-3p	0.500688	0.952405	-0.457009	0.417169	0.957697
NCOA6	hsa-miR-92a-3p	-0.56044	0.952405	0.453067	0.419615	-1.01351		ARNT	hsa-miR-1233-1-5p	-0.637363	0.952405	0.320197	0.629434	-0.95756
ABCA1	hsa-miR-6131	-0.747253	0.787071	0.26601	0.691552	-1.01326		ABCA5	hsa-miR-1275	0.505495	0.952405	-0.451835	0.419771	0.95733
RXRA	hsa-miR-342-3p	-0.555709	0.952405	0.456158	0.418964	-1.01187		CYP39A1	hsa-miR-4515	-0.762443	0.767176	0.194777	0.790147	-0.957219
HSD3B7	hsa-miR-320b	-0.708791	0.832359	0.298953	0.657684	-1.00774		NCOA2	hsa-miR-4716-3p	-0.758242	0.784636	0.1983	0.783594	-0.956542
RXRA	hsa-miR-483-5p	0.587912	0.952405	-0.419263	0.480027	1.00718		ABCB1	hsa-miR-342-3p	-0.646493	0.945153	0.30936	0.642794	-0.955853
NR1H3	hsa-miR-24-3p	-0.594758	0.952405	0.412331	0.491194	-1.00709		NCOA6	hsa-let-7e-5p	-0.341599	0.965696	0.613869	0.158263	-0.955468
GPR183	hsa-miR-4532	-0.554945	0.952405	0.451947	0.419771	-1.00689		CH25H	hsa-miR-494	0.170564	0.983011	-0.784623	0.0036901	0.955187
NR1H3	hsa-miR-335-5p	0.527473	0.952405	-0.478818	0.371873	1.00629
NR1H3	hsa-miR-22-3p	-0.511692	0.952405	0.493657	0.337793	-1.00535

[truncated: 5 more sheets: Table S9.2, Table S9.3, Table S10, Table S11, Table S12]
